# Supplementary material for: Impact of sports activity on Polish adults: Self-reported health, social capital & attitudes
Source: PLoS One. 2019 Dec 19;14(12):e0226812. doi: 10.1371/journal.pone.0226812 (PMC6922371; doi:10.1371/journal.pone.0226812)
Supplement: S1 File — (ZIP) [file pone.0226812.s007.zip › S1_File.csv]

plec_all	wiek2011	lata_nauki_2011	school2011	trust_courts2011	nokids12011	nokids42011	nokids92011	nokids142011	nokids192011	noadults2011	nokids12013	nokids12015	citylarge	citybig	citymedium	citysmall	town	lll2011	kidsnotime2011	toomuchwork2011	afraidneigh2011	computertime2011	mobile2011	exsuicidal2011	masses2011	cigarettes2011	fatheredhigh2011	forganisations2011	enternt2011	restaurant2011	friendsmeeting2011	drugs2011	strive2011	nonelasticjob12011	nonelasticjob22011	nonelasticjob32011	handicapped2011	english2011	german2011	french2011	russian2011	spanish2011	otherlang2011	trust_banks2011	trust_nbp2011	trust_gpw2011	trust_parliament2011	trust_president2011	trust_penfunds2011
1	76	7	0	1	0	0	0	0	0	3	0	0	0	0	0	0	0	0	0	0	0	0	0	0	1	0	0	0	0	0	0	0	1	0	0	0	1	0	0	0	1	0	0	0	0	0	0	1	0
1	24	12	0	0	0	0	1	0	1	5	1	0	0	0	0	0	0	0	0	0	0	20	1	0	3	0	0	0	1	2	3	0	0	1	0	1	0	1	1	0	0	0	0	1	0	0	0	1	0
1	46	11	0	0	0	0	1	0	1	5	1	0	0	0	0	0	0	0	0	0	0	2	1	0	3	0	0	0	0	0	0	0	1	1	1	1	0	0	0	0	0	0	0	0	1	0	0	1	0
2	46	11	0	0	0	0	1	0	1	5	1	0	0	0	0	0	0	0	0	0	0	2	0	0	6	0	0	0	0	0	4	0	1	0	0	0	0	0	0	0	0	0	0	0	0	0	0	1	0
2	21	12	0	0	0	0	1	0	1	5	1	0	0	0	0	0	0	0	0	0	0	10	1	0	4	0	0	0	1	3	1	0	1	1	1	0	0	1	1	0	0	0	0	0	1	0	0	0	0
1	73	7	0	0	0	0	0	0	0	2	0	0	0	0	0	0	0	0	0	0	0	0	0	0	3	0	0	0	0	0	0	0	1	0	0	0	0	0	0	0	0	0	0	0	0	0	0	0	0
2	59	7	0	0	0	0	0	0	0	2	0	0	0	0	0	0	0	0	0	0	0	0	0	0	4	20	0	0	0	0	2	0	1	0	0	0	0	0	0	0	0	0	0	1	1	0	0	1	0
1	28	12	0	1	0	0	0	0	0	4	0	0	0	0	0	0	0	0	0	0	0	0	1	0	3	20	0	0	0	2	2	0	0	1	1	1	0	0	0	0	0	0	0	1	0	0	1	1	0
2	25	12	0	0	0	0	0	0	0	4	0	0	0	0	0	0	0	0	0	0	0	0	1	0	0	20	0	0	0	0	1	0	0	1	1	1	0	0	0	0	0	0	0	0	0	0	0	0	0
1	59	7	0	0	0	0	0	0	0	4	0	0	0	0	0	0	0	0	0	0	0	0	1	0	0	30	0	0	0	0	0	0	0	0	0	0	1	0	0	0	0	0	0	0	0	0	0	0	0
2	55	7	0	0	0	0	0	0	0	4	0	0	0	0	0	0	0	0	0	0	0	1	0	0	0	0	0	0	0	0	0	0	1	0	0	0	1	0	0	0	0	0	0	0	0	0	0	0	0
2	48	12	0	0	0	0	0	0	0	4	0	0	1	0	0	0	0	1	0	0	0	50	1	0	0	20	1	0	0	3	2	0	1	1	1	1	1	0	0	0	1	0	0	0	1	0	0	0	0
1	86	7	0	0	0	0	0	0	0	5	0	0	1	0	0	0	0	0	0	0	0	0	0	0	4	0	0	0	0	0	0	0	1	0	0	0	1	0	0	0	0	0	0	0	0	0	0	0	0
1	52	12	0	1	0	0	0	0	0	5	0	0	1	0	0	0	0	0	0	0	0	28	1	0	3	0	0	0	0	1	1	0	1	0	0	0	1	0	0	0	1	0	0	1	1	1	0	1	1
2	52	12	0	1	0	0	0	0	0	5	0	0	1	0	0	0	0	0	0	0	0	0	1	0	2	0	0	0	0	0	2	0	0	0	0	0	0	1	1	0	1	0	0	1	1	1	0	0	1
2		15	0	0	0	1	0	0	0	4	0	0	1	0	0	0	0	0	0	1	0	60	1	0	4	0	0	0	0	0	1	0	1	0	0	0	1	0	0	0	0	0	0	0	1	0	0	1	0
1	71	7	0	0	0	1	0	0	0	4	0	0	1	0	0	0	0	0	0	0	0	0	1	0	5	0	0	0	0	1	1	0	1	0	0	0	0	0	0	0	0	0	0	0	1	0	0	0	0
2	34	15	0	0	0	1	0	0	0	4	0	0	1	0	0	0	0	0	0	1	0	60	1	0	4	0	0	0	0	0	1	0	1	0	0	0	1	0	0	0	0	0	0	0	1	0	0	1	0
2	54	13	0	0	0	0	1	0	0	7	0	0	1	0	0	0	0	0	0	0	0	10	1	0	4	0	0	0	0	0	0	0	0	0	0	1	0	0	0	0	0	0	0	0	0	0	0	0	0
1	63	7	0	0	0	0	0	0	0	6	0	0	1	0	0	0	0	0	0	0	0	0	1	0	0	8	0	0	0	0	0	0	0	0	0	0	1	0	0	0	0	0	0	0	1	0	0	0	0
2	59	11	0	0	0	0	0	0	0	6	0	0	1	0	0	0	0	0	0	0	0	0	1	0	0	20	0	0	0	0	0	0	0	0	0	1	0	0	0	0	0	0	0	0	1	0	0	0	0
1	59	14	0	0	0	0	0	0	0	6	0	0	1	0	0	0	0	0	0	0	0	25	1	0	0	10	1	0	0	0	0	0	1	0	0	0	0	0	0	0	0	0	0	0	0	0	0	1	0
1	25	17	1	0	0	0	0	0	0	6	0	0	1	0	0	0	0	1	0	0	1	50	1	0	0	0	1	0	0	1	3	0	1	0	0	0	0	1	1	0	0	0	0	1	0	0	0	0	0
2	56	17	0	0	0	0	0	0	0	6	0	0	1	0	0	0	0	1	0	0	0	36	1	0	0	0	0	0	0	1	2	0	1	0	0	0	0	0	0	0	1	0	0	0	0	0	0	1	0
2	25	17	1	0	0	0	0	0	0	6	0	0	1	0	0	0	0	1	0	0	0	50	1	0	0	0	1	0	0	1	1	0	1	0	0	0	0	1	0	0	0	0	0	0	0	0	0	0	0
2	62	16	0	0	0	0	0	0	0	4	0	0	1	0	0	0	0	0	0	0	0	4	1	0	4	0	0	0	3	4	6	0	0	0	0	0	0	0	1	0	1	0	0	0	1	0	0	0	0
2	62	16	0	1	0	0	0	0	0	4	0	0	1	0	0	0	0	0	0	0	0	30	1	0	0	0	0	0	0	3	5	0	0	0	0	0	0	0	0	0	1	0	0	1	1	0	0	1	0
1	58	11	0	1	0	0	0	0	0	2	0	0	0	0	0	1	0	0	0	0	0	0	1	0	4	20	0	1	0	0	3	0	0	0	0	0	1	0	0	0	0	0	0	0	1	0	0	0	0
2	50	11	0	0	0	0	2	0	1	5	0	0	0	0	0	0	0	0	0	0	0	0	1	0	2	0	0	0	0	0	2	0	0	0	0	0	0	0	0	0	0	0	0	0	1	0	0	0	0
2	25	11	0	0	0	0	2	0	1	5	0	0	0	0	0	0	0	0	0	0	0	4	1	0	4	0	0	0	0	10	4	0	0	1	0	1	0	0	0	0	0	0	0	0	0	0	0	0	0
2	16	8	1	0	0	0	2	0	1	5	0	0	0	0	0	0	0	1	0	0	0	3	1	0	5	0	0	0	0	0	0	0	0	0	0	0	0	0	0	0	0	0	0	0	0	0	0	0	0
2	82	7	0	1	0	0	0	0	1	5	0	0	0	0	0	0	1	0	0	0	0	0	0	0	4	0	0	0	0	0	0	0	0	0	0	0	1	0	0	0	0	0	0	0	1	0	0	0	0
1	40	11	0	1	1	2	0	1	0	2	0	0	0	0	0	0	0	0	1	0	0	15	1	0	2	0	0	0	0	1	2	0	1	0	0	0	0	0	0	0	0	0	0	0	0	0	0	1	0
2	32	12	0	1	1	2	0	1	0	2	0	0	0	0	0	0	0	0	0	0	0	6	1	0	2	0	0	0	0	0	1	0	1	0	0	0	0	0	0	0	0	0	0	0	1	0	0	1	1
1	19	10	1	1	0	0	0	0	2	3	0	0	0	0	0	0	1	1	0	0	0	20	1	0	0	20	0	0	0	2	2	0	0	0	0	0	0	0	1	0	0	0	0	1	1	0	1	1	0
2	50	14	0	1	0	0	0	0	2	3	0	0	0	0	0	0	1	0	0	0	0	10	1	0	4	0	0	0	0	0	2	0	1	1	1	1	0	0	1	0	0	0	0	1	1	1	1	1	1
2	27	17	0	1	0	0	0	0	2	3	0	0	0	0	0	0	1	0	0	0	0	14	1	0	4	0	0	0	0	1	2	0	1	1	1	1	0	1	1	0	0	0	0	1	1	0	1	1	1
1	39	13	0	0	0	0	0	1	0	2	0	0	0	0	0	0	1	0	0	0	1	10	1	0	1	20	0	0	0	1	1	0	1	0	0	0	0	0	0	0	0	0	0	1	1	0	0	0	0
2	40	17	0	0	0	0	0	1	0	2	0	0	0	0	0	0	1	0	0	0	1	4	1	0	1	10	1	0	1	1	1	0	1	1	1	0	0	1	0	0	0	0	0	1	1	0	0	1	0
1	68	11	0	0	0	0	0	0	0	3	0	0	0	0	0	0	0	0	0	0	0	0	1	0	4	20	0	0	0	0	0	0	0	0	0	0	0	0	0	0	0	0	0	1	1	0	0	0	0
2	67	7	0	1	0	0	0	0	0	3	0	0	0	0	0	0	0	0	0	0	0	0	0	0	4	0	0	0	0	0	0	0	0	0	0	0	0	0	0	0	0	0	0	1	1	0	0	0	0
1	61	7	0	0	0	0	0	0	0	2	0	0	0	0	0	1	0	0	0	0	0	0	0	0	0	20	0	0	0	0	0	0	1	1	1	1	1	0	0	0	0	0	0	0	0	0	0	0	0
2	53	8	0	0	0	0	0	0	0	2	0	0	0	0	0	1	0	0	0	0	0	0	0	0	1	20	0	0	0	0	0	0	1	0	0	0	0	0	0	0	0	0	0	0	0	0	0	0	0
2	62	14	0	0	0	0	0	0	0	3	0	0	0	0	0	1	0	0	0	0	0	0	1	0	4	10	0	0	0	0	0	0	0	0	0	0	0	0	0	0	0	0	0	0	1	0	0	1	0
1	65	17	0	0	0	0	0	0	0	1	0	0	0	0	0	0	0	0	0	0	0	0	1	0	2	0	0	0	0	0	5	0	0	0	0	0	0	0	0	0	0	0	0	0	0	0	0	0	0
1	72	10	0	0	0	0	0	0	0	3	0	0	0	0	0	0	1	0	0	0	0	0	0	0	4	0	0	0	0	0	2	0	1	0	0	0	1	0	0	0	0	0	0	0	0	0	0	0	0
2	65	12	0	0	0	0	0	0	0	3	0	0	0	0	0	0	1	0	0	0	0	0	0	0	4	0	0	0	0	0	0	0	1	0	0	0	1	0	0	0	0	0	0	0	0	0	0	0	0
1	59	10	0	0	0	0	0	0	1	4	0	0	0	0	0	1	0	1	0	0	0	1	1	0	0	0	0	0	0	0	1	0	1	0	0	1	0	0	0	0	1	0	0	0	0	0	1	1	0
2	29	21	0	1	0	0	0	0	1	4	0	0	0	0	0	1	0	1	0	0	0	40	1	0	4	0	0	0	1	2	3	0	1	0	0	0	0	1	1	1	0	0	0	1	1	1	0	1	1
2	75	6	0	0	0	0	0	0	0	2	0	0	0	0	0	0	0	0	0	0	0	0	1	0	4	0	0	0	0	1	4	0	0	0	0	0	0	0	0	0	0	0	0	0	0	0	0	0	0
1	44	13	0	0	1	1	0	0	1	3	0	0	0	0	0	0	1	0	0	0	0	4	1	0	0	0	0	0	0	0	1	0	0	0	0	1	0	1	0	0	0	0	0	0	0	0	0	0	0
2	70	12	0	0	1	1	0	0	1	3	0	0	0	0	0	0	1	0	0	0	0	10	1	0	4	0	0	0	0	2	0	0	1	0	0	0	0	0	1	0	0	0	0	0	1	0	0	0	0
2	38	13	0	0	1	1	0	0	1	3	0	0	0	0	0	0	1	0	0	0	0	14	1	0	0	0	0	0	0	0	0	0	0	1	1	1	0	1	1	0	0	0	0	1	1	0	0	0	1
2	18	11	1	1	1	1	0	0	1	3	0	0	0	0	0	0	1	1	0	0	0	24	1	0	0	0	0	0	1	3	5	0	1	0	0	0	0	1	0	0	0	0	0	0	0	0	0	0	0
1	55	14	0	0	0	0	0	0	0	4	0	0	0	0	0	0	1	0	0	0	0	20	1	0	0	0	0	1	0	1	1	0	0	0	0	0	0	0	0	0	1	0	0	0	1	0	0	1	0
2	50	11	0	0	0	0	0	0	0	4	0	0	0	0	0	0	1	0	0	0	0	50	1	0	0	0	0	0	0	1	1	0	0	0	1	1	0	0	0	0	1	0	0	0	0	0	0	0	0
1	58	14	0	0	0	0	1	1	0	5	0	0	0	0	1	0	0	0	0	0	0	30	1	0	0	0	0	0	0	0	0	0	0	0	0	0	0	0	0	0	0	0	0	0	1	0	0	0	0
1	35	13	0	1	0	0	1	1	0	5	0	0	0	0	1	0	0	0	1	0	0	50	1	0	4	0	0	0	0	0	0	0	0	0	0	0	0	0	0	0	0	0	0	1	1	0	0	0	0
2	57	14	0	0	0	0	1	1	0	5	0	0	0	0	1	0	0	0	0	0	0	0	1	0	9	0	0	1	0	0	1	0	0	1	1	1	1	0	0	0	0	0	0	0	1	0	0	0	0
2	31	17	0	0	0	0	1	1	0	5	0	0	0	0	1	0	0	0	0	0	0	14	1	0	9	0	0	0	0	1	3	0	1	0	0	0	0	1	0	0	0	0	0	1	0	0	0	0	0
1	83	6	0	0	0	0	0	0	0	2	0	0	0	0	0	0	0	0	0	0	0	0	0	0	4	0	0	0	0	0	0	0	1	0	0	0	1	0	0	0	0	0	0	0	0	0	0	0	0
2	75	6	0	0	0	0	0	0	0	2	0	0	0	0	0	0	0	0	0	0	0	0	0	0	4	0	0	0	0	0	0	0	1	0	0	0	1	0	0	0	0	0	0	0	0	0	0	0	0
2		8	0	0	0	2	0	0	1	5	0	0	0	0	0	0	0	0	0	1	0	0	1	0	10	0	0	0	0	0	0	0	0	0	0	0	0	0	0	0	0	0	0	0	0	0	0	0	0
2	22	8	0	0	0	2	0	0	1	5	0	0	0	0	0	0	0	0	0	1	0	0	1	0	10	0	0	0	0	0	0	0	0	0	0	0	0	0	0	0	0	0	0	0	0	0	0	0	0
1	60	8	0	0	0	2	0	0	1	5	0	0	0	0	0	0	0	0	0	0	0	0	1	0	5	20	0	0	0	0	0	0	1	0	0	0	0	0	0	0	0	0	0	0	0	0	0	0	0
1	29	8	0	0	0	2	0	0	1	5	0	0	0	0	0	0	0	0	0	0	0	0	1	0	10	20	0	0	0	0	0	0	0	1	1	1	0	0	0	0	0	0	0	0	1	0	0	0	0
2	52	8	0	0	0	2	0	0	1	5	0	0	0	0	0	0	0	0	0	0	0	0	1	1	10	20	0	0	0	0	0	0	1	0	0	0	0	0	0	0	0	0	0	0	0	0	0	0	0
1	74	7	0	0	0	0	0	0	1	5	0	0	0	0	0	0	0	0	0	0	0	0	0	0	4	0	0	0	0	0	1	0	0	0	0	0	0	0	0	0	0	0	0	0	0	0	0	1	0
1	39	11	0	1	0	0	0	1	2	7	0	0	0	0	0	0	0	0	0	0	0	3	1	0	3	24	0	0	1	1	1	0	1	1	1	1	0	0	0	0	0	0	0	0	1	0	0	1	0
2	36	8	0	1	0	0	0	1	2	7	0	0	0	0	0	0	0	0	0	0	0	2	1	0	4	0	0	0	1	1	3	0	1	0	0	0	0	0	0	0	0	0	0	0	1	0	0	1	0
2	17	8	1	1	0	0	0	1	2	7	0	0	0	0	0	0	0	1	0	0	0	5	1	0	5	0	0	0	5	5	3	0	1	0	0	0	0	0	1	0	0	0	0	0	0	0	0	1	0
1	38	8	0	0	1	1	0	2	1	2	0	0	0	0	0	0	1	0	0	1	0	0	1	0	0	20	0	0	0	0	0	0	0	0	0	0	0	0	0	0	0	0	0	0	0	0	0	0	0
1	17	7	0	0	1	1	0	2	1	2	0	0	0	0	0	0	1	0	0	0	0	0	1	0	0	20	0	0	0	0	0	0	0	0	0	0	0	0	0	0	0	0	0	0	0	0	0	0	0
2	34	10	0	0	1	1	0	2	1	2	0	0	0	0	0	0	1	0	0	0	0	0	1	0	2	20	0	0	0	0	0	0	0	0	0	0	0	0	0	0	0	0	0	0	0	0	0	0	0
2	24	12	0	1	0	0	0	0	0	5	0	0	0	0	0	0	0	1	0	0	0	8	1	1	3	0	0	0	3	2	1	0	1	0	0	0	0	0	0	0	0	0	0	0	0	0	0	0	0
2	24	15	0	0	0	0	0	0	0	5	0	0	0	0	0	0	0	1	0	0	0	25	1	0	0	0	0	0	0	2	0	0	1	0	0	0	0	0	0	0	0	0	0	0	0	0	0	0	0
1	49	11	0	1	0	0	0	0	0	5	0	0	0	0	0	0	0	0	0	0	0	4	1	0	2	15	0	0	0	0	2	0	0	0	0	0	0	0	0	0	0	0	0	0	0	0	0	1	0
2	53	11	0	1	0	0	0	0	0	5	0	0	0	0	0	0	0	0	0	0	0	5	1	0	2	0	0	0	0	1	2	0	1	0	0	0	0	0	0	0	0	0	0	0	0	0	0	1	0
1	73	6	0	0	0	0	0	0	0	1	0	0	0	0	1	0	0	0	0	0	0	0	1	0	2	0	0	0	0	0	0	0	1	0	0	0	0	0	0	0	0	0	0	0	0	0	0	0	0
1	47	11	0	0	0	0	0	0	0	5	0	0	0	0	0	0	1	0	0	0	0	4	1	0	0	0	0	0	0	0	0	0	1	0	0	0	0	0	0	0	0	0	0	0	1	0	0	0	0
2	44	12	0	0	0	0	0	0	0	5	0	0	0	0	0	0	1	0	0	0	0	14	1	0	2	0	0	0	0	0	0	0	1	1	1	1	0	0	0	0	0	0	0	1	1	0	0	0	0
2	21	13	1	0	0	0	0	0	0	5	0	0	0	0	0	0	1	1	0	0	0	14	1	0	2	0	0	0	1	3	2	0	1	0	0	0	0	1	0	0	0	0	0	0	1	0	0	0	0
1	59	8	0	0	0	0	0	0	0	1	0	0	0	0	0	0	1	0	0	0	0	0	1	0	0	10	0	0	0	0	4	0	0	0	0	0	1	0	0	0	0	0	0	0	1	0	0	0	0
2	70	7	0	0	0	0	0	1	0	3	0	0	0	0	0	0	1	0	0	0	0	0	1	0	1	10	0	0	0	0	1	0	1	0	0	0	0	0	0	0	0	0	0	0	1	0	0	0	0
1	56	11	0	0	0	0	0	0	0	4	0	0	0	0	0	0	0	0	0	0	0	0	1	0	0	10	0	0	0	2	2	0	0	0	0	0	0	0	0	0	0	0	0	0	1	0	0	0	0
2	79	6	0	1	0	0	0	0	2	5	0	0	0	0	0	0	0	0	0	0	0	0	0	0	4	0	0	0	0	0	0	0	1	0	0	0	0	0	0	0	0	0	0	0	0	0	1	0	0
1	47	11	0	0	0	0	0	0	2	5	0	0	0	0	0	0	0	0	0	0	0	2	1	0	0	15	0	0	0	0	0	0	1	1	1	1	0	0	0	0	0	0	0	0	1	0	1	1	0
1	20	13	1	0	0	0	0	0	2	5	0	0	0	0	0	0	0	1	0	0	0	10	1	0	0	0	0	0	1	3	3	0	0	0	0	0	0	1	0	0	0	0	0	0	0	0	0	0	0
1	17	9	1	1	0	0	0	0	2	5	0	0	0	0	0	0	0	1	0	0	0	16	1	0	0	0	0	0	1	2	5	0	0	0	0	0	0	1	0	0	0	0	0	1	1	0	1	1	1
2	51	11	0	0	0	0	0	0	2	5	0	0	0	0	0	0	0	0	0	0	0	0	0	0	4	0	0	0	0	0	0	0	1	0	0	0	0	0	0	0	0	0	0	0	0	0	0	0	0
2	18	12	1	0	0	0	0	0	2	5	0	0	0	0	0	0	0	1	0	0	0	6	1	0	0	0	0	0	1	2	2	0	0	0	0	0	0	1	0	0	0	0	0	0	0	0	0	0	0
1	61	16	0	0	0	0	0	0	0	2	0	0	0	0	0	1	0	0	0	0	0	0	0	0	1	0	0	0	0	0	0	0	0	0	0	0	1	0	0	0	0	0	0	0	0	1	0	1	0
2	23	12	1	0	0	0	0	0	0	4	0	0	0	0	0	1	0	1	0	0	0	20	1	0	1	0	0	0	5	15	15	0	1	0	0	0	0	0	1	0	0	0	0	0	0	0	0	0	0
2	55	11	0	0	0	0	0	0	0	4	0	0	0	0	0	1	0	0	0	0	0	0	1	0	3	20	0	0	0	0	1	0	0	1	0	1	0	0	0	0	0	0	0	0	0	0	0	0	0
2	54	11	0	0	0	0	0	0	0	4	0	0	0	0	0	0	1	0	0	0	0	2	1	0	1	0	0	0	0	0	0	0	0	0	0	1	1	0	0	0	0	0	0	0	0	0	0	0	0
1	21	12	0	0	0	0	0	0	3	4	0	0	0	0	0	0	0	0	0	0	0	2	1	0	2	0	0	0	0	2	6	0	0	0	0	0	0	0	0	0	0	0	0	0	1	0	0	0	0
2	43	11	0	0	0	0	0	0	3	4	0	0	0	0	0	0	0	1	0	0	0	0	1	0	4	0	0	0	0	0	1	0	0	1	0	1	0	0	0	0	0	0	0	0	1	0	0	0	0
2	19	12	0	0	0	0	0	0	3	4	0	0	0	0	0	0	0	0	0	0	0	2	1	0	4	0	0	0	1	3	10	0	0	0	0	0	0	0	0	0	0	0	0	0	0	0	0	0	0
2	17	9	0	0	0	0	0	0	3	4	0	0	0	0	0	0	0	0	0	0	0	4	1	0	4	0	0	0	0	2	4	0	1	0	0	0	0	0	0	0	0	0	0	0	0	0	0	0	0
1	80	10	0	0	0	0	0	0	0	2	0	0	0	0	0	0	0	0	0	0	0	0	0	0	1	0	0	0	0	0	0	0	1	0	0	0	1	0	0	0	0	0	0	0	0	0	0	0	0
2	66	17	0	1	0	0	0	0	0	2	0	0	0	0	0	0	0	0	0	0	0	0	1	0	4	0	0	0	0	0	0	0	1	0	0	0	0	0	0	0	0	0	0	0	1	0	0	0	0
2	41	11	0	0	0	0	1	0	2	3	0	0	0	0	0	0	0	0	0	0	0	0	1	0	0	30	0	0	0	0	0	0	1	0	0	0	0	0	0	0	0	0	0	0	0	0	0	0	0
1	43	13	0	0	0	0	0	1	1	4	0	0	0	0	0	0	0	0	1	0	0	35	1	0	5	0	0	0	0	0	0	0	1	1	1	0	0	0	0	0	0	0	0	0	0	0	0	0	0
2	46	11	0	1	0	0	0	1	1	4	0	0	0	0	0	0	0	0	0	0	0	0	1	0	5	0	0	0	0	0	1	0	1	0	0	0	0	0	0	0	0	0	0	0	1	0	0	0	0
2	18	9	1	1	0	0	0	1	1	4	0	0	0	0	0	0	0	1	0	0	0	20	1	0	3	10	0	0	0	3	6	0	0	0	0	0	0	1	1	0	0	0	0	0	0	0	0	0	0
2	69	11	0	0	0	0	0	0	0	1	0	0	0	0	0	1	0	0	0	0	0	0	1	0	5	0	0	0	0	0	0	0	0	0	0	0	1	0	0	0	1	0	0	0	0	0	0	0	0
1	37	8	0	0	0	0	0	0	0	2	0	0	0	0	0	0	0	0	0	0	0	0	1	0	0	0	0	0	0	0	0	0	1	1	1	1	0	0	0	0	0	0	0	0	0	0	0	0	0
2	63	7	0	0	0	0	0	0	0	2	0	0	0	0	0	0	0	0	0	0	1	0	0	1	0	0	0	0	0	0	0	0	0	0	0	0	0	0	0	0	0	0	0	0	0	0	0	0	0
1	58	13	0	1	0	0	0	0	0	5	0	0	0	0	0	1	0	0	0	0	0	0	1	0	16	0	0	1	0	0	1	0	1	0	0	0	1	0	0	0	0	0	0	0	1	0	0	0	0
2	57	10	0	1	0	0	0	0	0	5	0	0	0	0	0	1	0	0	0	0	0	5	1	0	16	0	0	0	0	0	0	0	1	0	0	0	1	0	0	0	0	0	0	0	1	0	0	0	1
2	56	11	0	0	0	0	0	0	0	4	0	0	0	0	0	1	0	0	0	0	1	0	1	0	0	20	0	0	0	0	0	0	1	0	0	0	0	0	0	0	0	0	0	0	0	0	0	0	0
2	28	16	0	0	0	0	0	0	0	4	0	0	0	0	0	1	0	0	0	0	0	10	1	0	0	10	0	0	5	15	20	0	0	0	1	1	0	0	0	0	0	0	0	0	0	0	0	0	0
2	27	17	0	0	0	0	0	0	0	4	0	0	0	0	0	1	0	0	0	0	0	50	1	0	1	0	1	0	1	3	3	0	1	0	0	1	0	0	0	0	0	0	0	1	1	0	0	1	1
1	73	16	0	0	0	0	0	0	0	4	0	0	0	0	0	1	0	0	0	0	0	16	1	0	0	0	0	0	0	0	6	0	1	0	0	0	0	0	0	0	0	0	0	0	0	0	0	1	0
2	58	12	0	0	0	0	0	0	0	4	0	0	0	0	0	1	0	0	0	0	0	3	1	0	1	0	0	0	0	0	2	0	0	0	0	0	0	0	0	0	0	0	0	0	0	0	0	1	0
1	64	13	0	0	0	0	0	0	0	3	0	0	0	0	0	1	0	0	0	1	1	0	1	0	0	0	0	0	0	0	0	0	0	0	0	1	1	0	0	0	0	0	0	0	0	0	0	0	0
1	62	12	0	0	0	0	0	0	0	4	0	0	0	0	0	1	0	0	0	0	0	3	1	1	0	12	0	0	0	0	0	0	1	0	0	0	1	0	0	0	0	0	0	0	1	0	0	1	0
1	32	11	0	1	0	0	0	0	0	4	0	0	0	0	0	1	0	0	0	0	0	6	1	0	4	0	0	0	0	0	0	0	0	0	0	0	1	0	0	0	0	0	0	1	1	0	1	0	0
2	70	12	0	0	0	0	0	0	0	2	0	0	0	0	0	0	1	0	0	0	0	0	1	0	0	12	0	0	0	0	2	0	0	0	0	0	1	0	0	0	0	0	0	0	0	0	1	1	0
1	50	11	0	0	0	0	0	1	0	3	0	0	0	0	0	0	1	0	0	0	0	10	1	0	0	20	0	0	0	0	0	0	0	0	0	0	0	0	0	0	0	0	0	0	0	0	0	0	0
2	47	11	0	0	0	0	0	1	0	3	0	0	0	0	0	0	1	0	0	0	0	0	1	0	1	0	0	0	0	0	0	0	0	0	0	0	1	0	0	0	0	0	0	0	0	0	0	0	0
2	49	13	0	1	0	0	0	0	0	3	0	0	0	0	0	0	0	0	0	0	0	2	1	0	1	10	0	1	0	0	2	0	1	0	0	0	0	0	0	0	1	0	0	0	1	0	0	0	0
2	78	7	0	1	0	0	0	0	0	3	0	0	0	0	0	0	0	0	0	0	0	0	0	0	1	20	0	0	0	0	0	0	0	0	0	0	0	0	0	0	0	0	0	0	0	0	0	0	0
1	49	11	0	0	0	0	0	0	2	7	0	0	0	0	0	0	1	0	0	0	0	0	0	0	4	10	0	0	0	0	0	0	0	0	0	0	0	0	0	0	0	0	0	0	0	0	0	0	0
1	28	11	0	0	0	0	0	0	2	7	0	0	0	0	0	0	1	0	0	0	0	0	1	0	2	10	0	0	0	0	0	0	0	1	1	1	0	0	0	0	0	0	0	0	0	0	0	0	0
1	25	11	0	0	0	0	0	0	2	7	0	0	0	0	0	0	1	0	0	0	0	4	0	0	2	0	0	0	0	0	0	0	0	0	0	0	1	0	0	0	0	0	0	0	0	0	0	0	0
1	21	9	0	0	0	0	0	0	2	7	0	0	0	0	0	0	1	0	0	0	0	0	0	0	0	0	0	0	0	0	0	0	0	0	0	0	0	0	0	0	0	0	0	0	0	0	0	0	0
1	20	12	0	0	0	0	0	0	2	7	0	0	0	0	0	0	1	0	0	0	0	6	0	0	2	4	0	0	0	0	5	0	0	0	0	0	1	0	0	0	0	0	0	0	0	0	0	0	0
1	17	9	0	0	0	0	0	0	2	7	0	0	0	0	0	0	1	0	0	0	0	21	0	0	0	0	0	0	0	0	0	0	0	0	0	0	0	1	1	0	0	0	0	0	0	0	0	0	0
2	49	11	0	0	0	0	0	0	2	7	0	0	0	0	0	0	1	0	0	0	0	0	0	0	4	10	0	0	0	0	0	0	0	0	0	0	0	0	0	0	0	0	0	0	1	0	0	0	0
2	18	9	0	0	0	0	0	0	2	7	0	0	0	0	0	0	1	0	0	0	0	12	0	0	1	0	0	0	0	0	0	0	1	0	0	0	0	1	1	0	0	0	0	0	0	0	0	0	0
1	41	11	0	0	0	0	0	0	0	4	0	0	0	0	0	0	1	0	0	0	0	0	1	0	0	0	0	0	0	0	0	0	0	0	0	0	1	0	0	0	0	0	0	0	0	0	0	0	0
1	39	11	0	1	0	0	0	0	0	4	0	0	0	0	0	0	1	0	0	0	0	0	1	0	0	20	0	0	0	0	0	0	0	0	0	0	0	0	0	0	0	0	0	0	1	0	0	0	0
2	64	7	0	1	0	0	0	0	0	4	0	0	0	0	0	0	1	0	0	0	0	0	1	0	2	2	0	0	0	0	0	0	1	0	0	0	0	0	0	0	0	0	0	0	1	0	1	1	0
1	16	6	1	0	0	0	0	0	1	2	0	0	0	0	0	0	1	1	0	0	0	35	1	0	0	0	0	0	0	0	1	0	0	0	0	0	0	1	0	0	0	0	0	0	0	0	0	0	0
2	56	11	0	0	0	0	0	0	1	2	0	0	0	0	0	0	1	0	0	0	0	15	1	0	0	7	0	0	0	0	0	0	0	0	0	0	0	0	0	0	0	0	0	0	0	0	0	0	0
1	47	11	0	0	0	0	0	0	0	3	0	0	0	0	0	0	0	0	0	0	0	0	1	0	0	0	0	0	0	0	0	0	0	0	0	0	0	0	0	0	0	0	0	0	0	0	0	0	0
1	43	11	0	0	0	0	0	0	0	3	0	0	0	0	0	0	0	0	0	0	0	0	1	0	0	30	0	0	0	0	0	0	0	0	0	0	0	0	0	0	0	0	0	0	0	0	0	0	0
2	69	7	0	0	0	0	0	0	0	3	0	0	0	0	0	0	0	0	0	0	0	0	1	0	4	0	0	0	0	0	0	0	0	0	0	0	0	0	0	0	0	0	0	0	0	0	0	0	0
1	49	11	0	1	0	0	0	0	2	3	0	0	0	0	0	0	0	1	0	0	0	0	1	0	3	20	0	0	2	0	1	0	0	0	0	1	0	0	0	0	0	0	0	0	1	1	0	1	1
1	18	9	1	0	0	0	0	0	2	3	0	0	0	0	0	0	0	1	0	0	0	15	1	0	1	0	0	0	0	0	2	0	1	0	0	0	0	1	1	0	1	0	0	0	0	0	0	0	0
2	44	13	0	0	0	0	0	0	2	3	0	0	0	0	0	0	0	1	0	0	0	9	1	0	4	0	0	0	2	0	1	0	0	0	1	1	0	0	0	0	0	0	0	0	1	0	1	1	0
2	22	12	1	0	0	0	0	0	2	3	0	0	0	0	0	0	0	1	0	0	0	40	1	0	4	0	0	0	3	4	8	0	1	0	0	0	0	1	1	0	0	0	0	0	0	0	0	0	0
2	17	9	1	0	0	0	0	0	2	3	0	0	0	0	0	0	0	1	0	0	0	20	1	0	4	0	0	0	0	0	3	0	1	0	0	0	0	0	0	0	0	0	0	0	0	0	0	0	0
1	64	7	0	0	0	0	1	0	0	6	0	0	0	0	0	0	1	0	0	0	0	5	0	0	4	0	0	0	0	0	0	0	0	0	0	0	0	0	0	0	0	0	0	0	0	0	0	0	0
1	31	13	0	0	0	0	1	0	0	6	0	0	0	0	0	0	1	0	0	0	0	15	1	0	0	20	0	0	0	8	8	0	0	1	1	1	0	1	0	0	0	0	0	0	0	0	0	0	1
2	62	7	0	0	0	0	1	0	0	6	0	0	0	0	0	0	1	0	0	0	0	0	1	0	4	0	0	0	0	0	0	0	1	0	0	0	0	0	0	0	0	0	0	0	0	0	0	0	0
2	41	8	0	0	0	0	1	0	0	6	0	0	0	0	0	0	1	0	0	0	0	0	1	0	4	0	0	0	0	0	1	0	0	0	0	0	1	0	0	0	0	0	0	0	0	0	0	0	0
2	31	12	0	0	0	0	1	0	0	6	0	0	0	0	0	0	1	0	0	0	0	15	1	0	3	0	0	0	1	2	1	0	0	1	1	1	0	0	0	0	0	0	0	0	0	0	0	0	0
2	71	7	0	0	0	0	0	0	0	4	0	0	0	0	0	0	1	0	0	0	0	0	0	0	1	10	0	0	0	0	1	0	1	0	0	0	0	0	0	0	0	0	0	0	0	0	0	0	0
1	34	12	0	0	0	0	0	0	0	4	0	0	0	0	0	0	1	0	0	0	0	5	1	0	0	20	0	0	0	0	3	0	0	0	0	0	0	0	0	0	0	0	0	0	0	0	0	0	0
1	26	12	0	0	0	0	0	0	0	4	0	0	0	0	0	0	1	0	0	0	0	18	1	0	0	20	0	0	0	2	3	1	0	0	0	1	0	0	0	0	0	0	0	0	1	0	0	0	0
2	49	12	0	0	0	0	0	0	0	4	0	0	0	0	0	0	1	0	0	0	1	3	0	0	0	18	0	0	0	0	0	0	1	1	1	1	0	0	0	0	0	0	0	0	0	0	0	0	0
1	48	8	0	0	0	0	0	1	0	5	0	0	0	0	0	0	0	0	0	0	0	0	1	0	0	30	0	0	0	0	1	0	0	0	1	1	0	0	0	0	0	0	0	0	0	0	0	0	0
2	49	13	0	0	0	0	0	1	0	5	0	0	0	0	0	0	0	0	0	0	0	0	1	0	0	10	0	0	0	0	1	0	1	0	0	0	0	0	0	0	0	0	0	0	0	0	0	0	0
2	75		0	0	0	0	0	1	0	5	0	0	0	0	0	0	0	0	0	0	0	0	0	0	0	0	0	0	0	0	0	0	0	0	0	0	0	0	0	0	0	0	0	0	0	0	0	0	0
1	46	15	0	1	0	0	0	0	1	7	0	0	0	0	0	0	0	0	0	0	0	10	1	0	5	0	0	1	0	0	3	0	1	0	0	0	0	0	0	0	0	0	0	0	1	0	0	0	0
1	24	13	0	0	0	0	0	0	1	7	0	0	0	0	0	0	0	0	0	0	0	35	1	0	4	0	1	0	2	3	10	0	0	0	0	0	0	1	1	0	0	0	0	0	0	0	0	0	0
1	21	13	0	0	0	0	0	0	1	7	0	0	0	0	0	0	0	0	0	0	0	30	1	0	4	0	1	0	1	3	2	0	1	0	0	0	0	1	1	0	0	0	0	1	1	0	0	0	0
2	43	12	0	0	0	0	0	0	1	7	0	0	0	0	0	0	0	0	0	0	0	0	1	0	5	0	0	0	0	0	0	0	1	0	0	0	0	0	0	0	0	0	0	0	0	0	0	0	0
2	22	13	0	0	0	0	0	0	1	7	0	0	0	0	0	0	0	0	0	0	0	28	1	0	8	0	1	0	1	3	10	0	1	0	0	0	0	1	1	0	0	0	0	0	1	0	0	0	0
2	19	10	0	0	0	0	0	0	1	7	0	0	0	0	0	0	0	0	0	0	1	20	1	0	4	0	1	0	1	2	3	0	0	0	0	0	0	0	0	0	0	0	0	0	0	0	0	0	0
1	48	17	0	0	0	0	1	0	0	4	0	0	0	0	0	0	0	0	1	1	0	30	1	0	1	0	0	0	1	1	0	0	0	0	0	0	1	0	0	0	1	0	0	0	0	0	0	0	0
2	32	17	0	0	0	0	1	0	0	4	0	0	0	0	0	0	0	0	0	1	0	40	1	0	1	0	0	0	1	1	0	0	0	1	0	1	1	0	0	0	0	0	0	0	1	0	0	0	0
1	43	8	0	0	0	0	0	0	2	3	0	0	0	0	0	0	1	0	0	0	0	2	1	0	1	0	0	0	0	0	0	0	0	1	0	1	0	0	0	0	0	0	0	0	0	0	0	0	0
2	40	8	0	0	0	0	0	0	2	3	0	0	0	0	0	0	1	0	0	0	0	40	1	0	1	25	0	0	0	0	0	0	0	0	0	0	0	0	0	0	0	0	0	0	0	0	0	0	0
2	22	9	1	1	0	0	0	0	2	3	0	0	0	0	0	0	1	1	0	0	0	5	1	0	4	20	0	0	0	0	0	0	1	0	0	0	0	0	0	0	0	0	0	0	0	0	0	0	0
2	19	10	1	0	0	0	0	0	2	3	0	0	0	0	0	0	1	1	0	0	0	10	1	0	5	12	0	0	0	5	0	0	1	0	0	0	0	0	0	0	0	0	0	0	0	0	0	0	0
1	55	11	0	1	0	0	0	0	2	5	0	0	0	0	0	0	0	0	0	0	0	0	1	0	2	20	0	0	0	0	0	0	0	0	0	0	0	0	0	0	0	0	0	0	0	0	0	1	0
2	55	11	0	1	0	0	0	0	2	5	0	0	0	0	0	0	0	0	0	0	0	0	0	0	3	20	0	0	0	0	0	0	0	0	0	1	0	0	0	0	0	0	0	0	1	0	0	1	0
2	18	12	0	0	0	0	0	0	2	5	0	0	0	0	0	0	0	0	0	0	0	16	1	0	4	0	0	0	1	0	3	0	1	0	0	0	0	0	0	0	0	0	0	0	0	0	0	0	0
2	63	7	0	1	0	0	0	0	0	5	0	0	0	0	0	0	0	0	0	0	0	0	1	0	0	0	0	0	0	0	0	0	1	0	0	0	1	0	0	0	0	0	0	0	0	0	0	0	0
2	39	8	0	0	0	0	0	0	0	5	0	0	0	0	0	0	0	0	0	0	0	0	0	0	0	15	0	0	0	0	0	0	1	0	0	0	1	0	0	0	0	0	0	0	0	0	0	0	0
2	77	10	0	1	0	0	0	0	0	3	0	0	0	0	0	0	0	0	0	0	0	0	1	0	0	0	0	0	0	0	0	0	1	0	0	0	1	0	0	0	0	0	0	0	0	0	0	1	0
1	50	11	0	1	0	0	0	2	2	5	0	0	0	0	0	0	1	0	0	0	0	1	1	0	0	30	0	0	0	0	0	0	0	0	0	0	0	0	0	0	0	0	0	0	1	0	0	0	1
1	19	10	1	1	0	0	0	2	2	5	0	0	0	0	0	0	1	1	0	0	0	15	1	0	8	0	0	0	0	10	0	0	0	0	1	1	0	0	0	0	0	0	0	0	0	0	0	0	1
2	46	8	0	1	0	0	0	2	2	5	0	0	0	0	0	0	1	0	0	0	0	1	1	0	3	20	0	0	0	0	0	0	0	0	0	0	0	0	0	0	0	0	0	0	1	0	0	0	1
2	16	8	1	0	0	0	0	2	2	5	0	0	0	0	0	0	1	1	0	0	0	50	1	0	2	0	0	0	0	0	10	0	1	0	0	0	0	0	0	0	0	0	0	0	0	0	0	0	0
2	23	15	0	1	0	0	0	0	1	4	0	0	0	0	0	0	1	1	0	0	0	10	1	0	4	0	0	0	0	5	5	0	1	1	1	0	0	1	0	0	0	0	0	1	1	0	0	1	0
1	46	13	0	0	0	0	0	0	1	4	0	0	0	0	0	0	1	0	0	0	0	0	1	0	0	20	0	0	0	0	0	0	0	1	1	1	0	0	0	0	0	0	0	1	1	0	0	1	0
2	45	11	0	0	0	0	0	0	1	4	0	0	0	0	0	0	1	0	0	0	0	4	1	0	0	10	0	0	0	3	6	0	1	0	0	0	0	0	0	0	1	0	1	0	0	0	0	0	0
2	17	9	0	0	0	0	0	0	1	4	0	0	0	0	0	0	1	0	0	0	0	30	1	0	0	0	0	0	3	2	10	0	1	0	0	0	0	1	1	0	0	0	0	0	0	0	0	0	0
2	79	7	0	0	0	0	0	0	0	5	0	0	0	0	0	0	0	0	0	0	0	0	0	0	2	0	0	0	0	0	0	0	0	0	0	0	0	0	0	0	0	0	0	0	0	0	0	0	0
2	84	3	0	1	0	0	0	0	0	2	0	0	0	0	0	0	0	0	0	0	0	0	0	0	4	0	0	0	0	0	0	0	1	0	0	0	0	0	0	0	0	0	0	0	0	0	0	0	0
1	74	7	0	1	0	0	0	3	0	12	0	0	0	0	0	0	0	0	0	0	0	0	0	0	4	0	0	0	0	0	0	0	1	0	0	0	0	0	0	0	0	0	0	0	0	0	0	0	0
1	31	11	0	0	0	0	0	3	0	12	0	0	0	0	0	0	0	0	0	0	0	2	1	0	4	0	0	0	0	2	3	0	1	0	0	0	0	0	0	0	0	0	0	0	1	0	0	0	0
2	66	7	0	1	0	0	0	3	0	12	0	0	0	0	0	0	0	0	0	0	0	0	0	0	4	0	0	0	0	0	0	0	1	0	0	0	0	0	0	0	0	0	0	0	0	0	0	0	0
2	40	11	0	0	0	0	0	3	0	12	0	0	0	0	0	0	0	0	0	0	0	1	1	0	4	0	0	0	0	0	1	0	1	0	0	0	0	0	0	0	0	0	0	0	0	0	0	0	0
1	32	13	0	0	0	0	0	0	0	4	0	0	0	0	0	0	0	0	0	0	0	0	1	0	2	20	0	0	0	2	4	0	0	0	0	1	0	0	0	0	0	0	0	0	0	0	0	0	0
1	56	8	0	0	0	0	0	0	0	4	0	0	0	0	0	0	0	0	0	0	0	0	1	0	2	0	0	0	0	0	2	0	1	0	0	0	0	0	0	0	0	0	0	0	0	0	0	1	0
2	52	8	0	0	0	0	0	0	0	4	0	0	0	0	0	0	0	0	0	0	0	0	1	0	2	0	0	0	0	0	2	0	1	1	0	1	0	0	0	0	0	0	0	0	0	0	0	0	0
1	50	13	0	0	0	0	0	0	0	7	0	0	0	0	0	0	0	0	0	0	0	0	1	0	3	0	0	0	0	0	2	0	1	0	0	0	0	0	0	0	0	0	0	1	1	1	1	1	0
1	20	11	0	0	0	0	0	0	0	7	0	0	0	0	0	0	0	0	0	0	0	4	1	0	0	15	0	0	0	4	5	0	0	0	0	0	0	0	0	0	0	0	0	0	0	0	0	0	0
2	50	13	0	0	0	0	0	0	0	7	0	0	0	0	0	0	0	0	0	0	0	0	1	0	4	0	0	0	0	0	2	0	0	0	0	0	0	0	0	0	0	0	0	1	0	0	0	0	0
1	45	12	0	0	0	0	1	1	0	4	0	0	0	0	0	0	0	0	0	0	0	10	1	0	4	0	1	0	1	1	2	0	1	0	0	0	0	1	0	0	0	0	0	0	0	0	0	0	0
2	36	12	0	0	0	0	1	1	0	4	0	0	0	0	0	0	0	0	0	0	0	7	1	0	0	0	0	0	0	0	0	0	1	0	0	0	0	1	0	0	0	0	0	0	0	0	0	0	0
1	43	11	0	0	0	0	0	0	1	4	0	0	0	1	0	0	0	0	0	0	0	3	1	0	1	0	0	0	1	1	2	0	0	1	1	1	0	0	0	0	0	0	0	0	0	0	0	0	0
1	20	12	1	0	0	0	0	0	1	4	0	0	0	1	0	0	0	1	0	0	0	20	1	0	0	0	0	0	0	5	10	0	0	0	0	0	0	0	0	0	0	0	0	0	0	0	0	0	0
2	41	8	0	0	0	0	0	0	1	4	0	0	0	1	0	0	0	0	0	0	0	1	1	0	1	0	0	0	1	1	2	0	0	0	0	0	0	0	0	0	0	0	0	0	0	0	0	0	0
2	17	9	1	0	0	0	0	0	1	4	0	0	0	1	0	0	0	1	0	0	0	15	1	0	1	0	0	0	0	0	10	0	0	0	0	0	0	0	0	0	0	0	0	0	0	0	0	0	0
2	70	12	0	0	0	0	0	0	0	3	0	0	0	1	0	0	0	0	0	0	0	0	1	0	5	0	0	1	1	0	1	0	1	0	0	0	0	0	0	0	0	0	0	0	0	0	0	1	0
1	83	7	0	1	0	0	0	0	0	2	0	0	0	1	0	0	0	0	0	0	0	0	0	0	2	0	0	0	0	0	0	0	1	0	0	0	1	0	0	0	0	0	0	0	0	0	0	1	0
2	24	16	1	0	0	0	0	0	0	2	0	0	0	1	0	0	0	1	0	0	0	30	1	0	4	0	0	0	2	4	4	0	1	0	0	0	0	0	0	0	0	0	0	0	0	0	0	0	0
1	67	14	0	0	0	0	0	0	0	2	0	0	0	0	0	1	0	0	0	0	1	0	1	0	6	0	0	0	0	0	0	0	0	0	0	0	0	0	0	0	0	0	0	0	0	0	0	0	0
2	63	12	0	0	0	0	0	0	0	2	0	0	0	0	0	1	0	0	0	0	0	0	1	0	4	0	0	0	0	0	0	0	1	0	0	0	0	0	0	0	0	0	0	0	0	0	0	0	0
1	54	11	0	0	0	0	0	1	0	4	0	0	0	0	0	1	0	0	0	0	0	0	1	0	4	0	0	0	0	0	0	0	1	1	1	1	0	0	0	0	0	0	0	0	0	0	0	0	0
1	33	11	0	0	0	0	0	1	0	4	0	0	0	0	0	1	0	0	0	0	0	6	1	0	2	0	0	0	0	0	0	0	1	1	0	1	0	0	0	0	0	0	0	0	0	0	0	0	0
2	51	8	0	0	0	0	0	1	0	4	0	0	0	0	0	1	0	0	0	0	0	0	1	0	4	0	0	0	0	0	0	0	0	0	0	0	0	0	0	0	0	0	0	0	0	0	0	0	0
2	31	13	0	1	0	0	0	1	0	4	0	0	0	0	0	1	0	0	0	0	0	10	1	0	4	0	0	0	0	0	0	0	1	1	0	1	0	0	0	0	0	0	0	0	0	0	0	0	0
1	36	8	0	0	1	1	0	1	0	2	0	0	0	1	0	0	0	0	0	0	0	5	1	0	0	20	0	0	0	1	1	0	1	1	1	1	0	0	0	0	0	0	0	0	0	0	0	0	0
2	31	14	0	0	1	1	0	1	0	2	0	0	0	1	0	0	0	0	0	0	0	14	1	0	0	0	0	0	0	1	1	0	1	0	0	0	0	0	0	0	0	0	0	0	0	0	0	0	0
1	24	13	0	1	0	0	0	0	0	6	0	0	0	1	0	0	0	0	0	0	0	60	1	0	0	15	1	0	0	5	5	0	1	1	1	1	0	1	0	0	0	0	0	1	1	0	0	1	0
1	51	18	0	0	0	0	0	0	0	6	0	0	0	1	0	0	0	1	0	0	0	40	1	0	0	0	0	0	0	1	6	0	0	0	0	0	0	1	0	0	0	0	0	1	1	1	1	1	0
1	26	15	0	0	0	0	0	0	0	6	0	0	0	1	0	0	0	1	0	0	0	56	1	0	0	0	0	0	0	0	0	0	1	0	0	0	0	1	0	0	0	0	0	1	0	1	0	1	0
2	50	16	0	0	0	0	0	0	0	6	0	0	0	1	0	0	0	1	0	0	0	14	1	0	0	0	0	0	0	0	6	0	1	0	0	0	0	0	0	0	0	0	0	0	0	0	0	0	0
2	25	17	0	1	0	0	0	0	0	6	0	0	0	1	0	0	0	0	0	0	0	3	1	0	2	0	1	0	0	4	1	0	1	0	0	0	0	1	0	0	0	0	0	0	0	0	0	1	0
1	34	18	0	1	0	1	2	0	0	5	1	0	0	1	0	0	0	0	1	0	0	99	1	0	4	0	0	0	1	0	0	0	1	0	0	0	0	1	0	0	0	0	0	1	1	0	1	1	0
2	31	16	0	0	0	1	2	0	0	5	1	0	0	1	0	0	0	0	0	0	0	1	1	0	5	0	0	0	0	0	0	0	1	0	0	0	0	1	0	0	0	0	0	0	0	0	0	0	0
1	68	10	0	1	0	0	0	0	0	2	0	0	0	1	0	0	0	0	0	0	0	0	0	0	4	5	0	0	0	0	0	0	1	0	0	0	1	0	0	0	1	0	0	0	0	0	0	0	0
1	46	8	0	0	0	0	0	0	0	4	0	0	0	0	1	0	0	0	0	0	0	0	1	0	0	30	0	0	0	0	0	0	0	1	0	1	0	0	0	0	0	0	0	0	0	0	0	0	0
2	48	11	0	0	0	0	0	0	0	4	0	0	0	0	1	0	0	0	0	0	0	0	1	0	0	25	0	0	1	1	0	0	0	0	0	1	0	0	0	0	0	0	0	0	0	0	0	0	0
1	72	19	0	0	0	0	0	0	0	2	0	0	0	0	1	0	0	0	0	0	0	0	1	0	4	20	0	0	0	0	3	0	0	0	0	0	0	0	0	1	1	0	0	0	1	0	0	0	0
2	70	18	0	1	0	0	0	0	0	2	0	0	0	0	1	0	0	0	0	0	0	0	1	0	4	0	0	0	0	0	3	0	1	0	0	0	0	0	0	0	0	0	0	0	1	0	0	0	0
1	79	7	0	0	0	0	0	0	0	2	0	0	0	0	0	0	0	0	0	0	0	0	0	0	3	0	0	0	0	0	1	0	0	0	0	0	0	0	0	0	0	0	0	0	1	0	0	0	0
2	81	7	0	0	0	0	0	0	0	2	0	0	0	0	0	0	0	0	0	0	0	0	0	0	3	0	0	0	0	0	1	0	0	0	0	0	0	0	0	0	0	0	0	0	1	0	0	0	0
1	41	11	0	0	0	1	0	1	1	2	0	0	0	0	0	0	0	0	1	0	0	0	1	0	2	0	0	1	1	5	2	0	0	0	0	0	0	0	0	0	0	0	0	0	1	0	0	0	0
2	34	12	0	1	0	1	0	1	1	2	0	0	0	0	0	0	0	0	0	0	0	2	1	0	4	0	0	0	0	2	0	0	0	0	0	0	0	0	0	0	0	0	0	0	1	0	0	0	0
2	72	7	0	0	0	0	0	0	0	2	0	0	0	0	0	0	0	0	0	0	0	0	1	0	0	0	0	0	0	0	0	0	1	0	0	0	1	0	0	0	0	0	0	0	0	0	0	1	0
1	49	11	0	0	0	0	0	0	0	5	0	0	0	0	0	0	1	0	0	0	0	0	1	0	2	20	0	0	0	0	0	0	1	1	1	1	0	0	0	0	0	0	0	0	0	0	0	0	0
1	25	13	0	0	0	0	0	0	0	5	0	0	0	0	0	0	1	0	0	0	0	5	1	0	1	0	0	0	1	1	1	0	0	1	1	1	0	0	0	0	0	0	0	0	0	0	0	0	0
2	49	13	0	0	0	0	0	0	0	5	0	0	0	0	0	0	1	0	0	0	0	1	1	0	2	2	0	0	0	0	0	0	1	0	0	0	0	0	0	0	0	0	0	0	0	0	0	0	0
2	87	9	0	1	0	0	0	0	0	5	0	0	0	0	0	0	1	0	0	0	0	0	0	0	1	0	0	0	0	0	0	0	1	0	0	0	1	0	0	0	0	0	0	0	0	0	0	0	0
1	43	11	0	0	0	0	0	0	0	4	0	0	0	0	0	0	0	0	0	1	0	0	1	0	4	5	0	0	0	0	0	0	1	1	1	1	0	0	0	0	0	0	0	0	0	0	0	0	0
2	76	7	0	0	0	0	0	0	0	4	0	0	0	0	0	0	0	0	0	0	0	0	0	0	4	0	0	0	0	0	0	0	0	0	0	0	0	0	0	0	0	0	0	0	0	0	0	0	0
2	46	11	0	0	0	0	0	0	0	4	0	0	0	0	0	0	0	0	0	0	0	0	1	0	4	0	0	0	0	0	0	0	0	1	1	1	0	0	0	0	0	0	0	0	0	0	0	0	0
1	22	14	1	0	0	0	0	1	0	5	0	0	0	0	0	0	0	1	0	0	0	15	1	0	2	0	0	0	1	5	2	0	0	0	0	1	0	0	0	0	0	0	0	0	0	0	0	0	0
1	21	13	1	0	0	0	0	1	0	5	0	0	0	0	0	0	0	1	0	0	0	12	1	0	2	0	0	0	2	3	1	0	0	0	0	1	0	0	0	0	0	0	0	0	0	0	0	0	0
2	43	8	0	0	0	0	0	1	0	5	0	0	0	0	0	0	0	0	0	0	0	5	1	0	2	0	0	0	0	1	2	0	1	0	0	1	0	0	0	0	0	0	0	0	0	0	0	0	0
2	20	12	1	0	0	0	0	1	0	5	0	0	0	0	0	0	0	1	0	0	0	12	1	0	3	0	0	0	5	8	10	0	1	0	0	0	0	0	0	0	0	0	0	1	1	0	0	0	0
1	61	12	0	0	0	0	0	0	0	3	0	0	0	0	0	0	1	0	0	0	0	0	0	0	2	0	0	0	0	0	1	0	0	0	0	0	0	0	0	0	0	0	0	0	0	0	0	0	0
2	53	17	0	1	0	0	0	0	0	3	0	0	0	0	0	0	1	0	0	0	0	0	1	0	4	0	0	0	5	5	5	0	1	1	1	1	0	0	0	0	0	0	0	0	1	0	1	1	0
1	37	8	0	0	0	0	0	1	0	5	0	0	0	0	0	0	0	0	0	0	0	10	1	0	1	5	0	0	0	0	4	0	0	1	1	1	0	0	0	0	0	0	0	0	0	0	0	0	0
1	61	7	0	1	0	0	0	1	0	5	0	0	0	0	0	0	0	0	0	0	0	0	1	0	2	10	0	0	0	0	1	0	0	0	0	0	0	0	0	0	0	0	0	0	1	0	0	0	0
2	57	8	0	1	0	0	0	1	0	5	0	0	0	0	0	0	0	0	0	0	0	0	1	0	2	40	0	0	0	0	1	0	0	0	0	0	0	0	0	0	0	0	0	0	1	0	1	1	0
2	74	8	0	0	0	0	0	0	0	2	0	0	0	0	0	0	0	0	0	0	0	0	1	0	4	0	0	0	0	0	0	0	0	0	0	0	0	0	0	0	0	0	0	0	0	0	0	0	0
1	84	7	0	0	0	0	0	0	0	2	0	0	0	0	0	0	0	0	0	0	0	0	0	0	2	0	0	0	0	0	0	0	1	0	0	0	0	0	0	0	0	0	0	0	0	0	0	0	0
2	84	5	0	1	0	0	0	0	0	2	0	0	0	0	0	0	0	0	0	0	0	0	0	0	2	0	0	0	0	0	0	0	1	0	0	0	0	0	0	0	0	0	0	0	0	0	0	0	0
2	72	7	0	1	0	0	0	0	0	1	0	0	0	0	0	0	0	0	0	0	0	0	0	0	4	0	0	0	0	6	0	0	1	0	0	0	0	0	0	0	0	0	0	0	0	0	0	0	0
2	21	14	0	0	0	0	0	0	0	4	0	0	0	0	0	0	1	0	0	0	0	15	1	0	0	0	0	0	1	3	16	0	0	0	0	0	0	1	0	0	0	0	0	0	1	0	0	0	1
1	53	12	0	1	0	0	0	0	0	4	0	0	0	0	0	0	1	0	0	0	0	7	1	0	0	0	0	0	0	0	0	0	1	1	1	1	0	0	0	0	1	0	0	0	1	1	0	1	1
2	55	18	0	0	0	0	0	0	0	4	0	0	0	0	0	0	1	0	0	0	0	10	1	0	0	0	0	0	0	0	0	0	1	0	0	0	0	0	0	0	1	0	0	0	1	1	0	1	0
2	80	12	0	0	0	0	0	0	0	1	0	0	0	0	0	0	1	0	0	0	0	0	0	0	0	8	0	0	0	0	0	0	1	0	0	0	0	0	0	0	0	0	0	1	1	0	0	1	0
2	82	7	0	1	0	0	0	0	0	2	0	0	0	0	0	0	0	0	0	0	0	0	0	0	4	0	0	0	0	0	0	0	1	0	0	0	1	0	0	0	0	0	0	0	1	0	0	1	0
1	70	7	0	0	0	0	0	1	1	4	0	0	0	0	0	0	0	0	0	0	0	0	0	0	4	20	0	0	0	0	0	0	1	0	0	0	0	0	0	0	0	0	0	0	0	0	0	0	0
2	66	7	0	0	0	0	0	1	1	4	0	0	0	0	0	0	0	0	0	0	0	0	0	0	4	0	0	0	0	0	0	0	1	0	0	0	0	0	0	0	0	0	0	0	0	0	0	0	0
1	57	11	0	0	0	0	0	0	0	6	0	0	0	0	0	0	1	0	0	0	0	0	1	0	0	20	0	0	0	0	0	0	0	0	0	0	1	0	0	0	0	0	0	0	0	0	0	0	0
2	52	11	0	0	0	0	0	0	0	6	0	0	0	0	0	0	1	0	0	0	0	5	1	0	3	20	0	0	0	0	0	0	0	1	0	0	0	0	0	0	1	0	0	0	0	0	0	1	0
1	53	8	0	0	0	0	0	0	1	4	0	0	0	0	0	0	0	0	0	0	0	0	0	0	4	15	0	0	0	0	2	0	0	0	0	1	0	0	0	0	0	0	0	0	0	0	0	0	0
1	56	7	0	1	0	0	1	0	0	5	0	0	0	0	0	0	0	0	0	0	0	0	0	0	2	15	0	0	0	0	0	0	1	0	0	0	0	0	0	0	0	0	0	0	1	1	0	0	1
2	52	10	0	1	0	0	1	0	0	5	0	0	0	0	0	0	0	0	0	0	0	0	0	0	2	0	0	0	0	0	0	0	0	1	1	1	0	0	0	0	0	0	0	0	1	0	0	0	0
2	32	13	0	0	0	0	1	0	0	5	0	0	0	0	0	0	0	0	1	0	0	0	1	1	1	0	0	0	0	0	0	0	0	0	0	1	0	0	0	0	0	0	0	0	1	0	0	0	0
1	57	14	0	1	0	0	0	0	0	5	0	0	0	0	0	0	0	0	0	0	0	0	1	0	1	30	0	0	0	0	2	0	0	0	0	0	0	0	0	0	0	0	0	0	1	0	0	0	0
2	55	14	0	1	0	0	0	0	0	5	0	0	0	0	0	0	0	0	0	0	0	0	1	0	2	0	0	0	0	0	2	0	0	0	0	0	0	0	0	0	0	0	0	0	0	0	0	0	0
1	61	14	0	0	0	1	0	0	0	4	0	0	0	0	0	0	0	1	0	0	1	0	0	0	2	0	0	0	0	0	1	0	1	0	0	0	0	0	0	0	1	0	0	0	0	0	0	0	0
2	55	17	0	0	0	1	0	0	0	4	0	0	0	0	0	0	0	1	1	1	0	18	0	0	5	0	1	0	0	0	4	0	1	1	1	0	0	0	0	0	1	0	0	0	0	0	0	0	0
2	31	22	0	1	0	1	0	0	0	4	0	0	0	0	0	0	0	0	0	0	0	25	1	0	0	0	0	0	2	4	3	0	1	0	0	0	0	1	0	0	1	0	0	1	1	0	0	1	1
1	70	7	0	0	0	0	0	0	0	4	0	0	0	0	0	0	1	0	0	0	0	0	0	0	1	20	0	0	0	0	1	0	0	0	0	0	0	0	0	0	0	0	0	0	1	0	0	0	0
2	63	7	0	0	0	0	0	0	0	4	0	0	0	0	0	0	1	0	0	0	0	0	1	0	3	2	0	0	0	0	1	0	1	0	0	0	0	0	0	0	0	0	0	0	0	0	0	0	0
1	60	10	0	0	0	0	0	0	0	2	0	0	0	0	0	1	0	0	0	0	0	0	1	0	4	0	0	0	0	0	0	0	1	0	0	0	1	0	0	0	0	0	0	0	1	0	0	0	0
2	59	11	0	0	0	0	0	0	0	2	0	0	0	0	0	1	0	0	0	0	0	0	1	0	4	0	0	0	0	0	0	0	1	0	0	0	0	0	0	0	0	0	0	0	1	0	0	0	0
2	57	11	0	0	0	0	0	1	0	5	0	0	0	0	0	1	0	0	0	0	0	0	1	0	0	0	0	0	0	0	0	0	1	0	0	0	1	0	0	0	0	0	0	0	0	0	0	0	0
1	61	8	0	1	0	0	0	0	0	6	0	0	0	0	0	0	0	0	0	0	0	0	1	0	4	20	0	0	0	0	3	0	0	0	0	0	0	0	0	0	0	0	0	0	1	0	0	1	0
2	61	11	0	1	0	0	0	0	0	6	0	0	0	0	0	0	0	0	0	0	0	0	1	0	6	0	0	0	0	0	3	0	1	0	0	0	0	0	0	0	0	0	0	0	1	0	1	1	0
2	23	15	1	1	0	0	0	0	0	6	0	0	0	0	0	0	0	1	0	0	0	30	1	0	4	0	0	0	2	3	5	0	0	0	0	0	0	1	1	0	0	1	0	0	0	0	0	1	0
1	78	7	0	1	0	0	0	0	0	3	0	0	0	0	0	0	0	0	0	0	0	0	0	0	1	0	0	0	0	0	0	0	0	0	0	0	0	0	0	0	0	0	0	0	0	0	0	0	0
1	53	11	0	1	0	0	0	0	0	3	0	0	0	0	0	0	0	0	0	0	0	0	0	0	0	20	0	0	0	0	2	0	0	0	0	0	1	0	0	0	0	0	0	0	0	0	0	0	0
2	75	7	0	1	0	0	0	0	0	3	0	0	0	0	0	0	0	0	0	0	0	0	0	0	1	0	0	0	0	0	5	0	0	0	0	0	0	0	0	0	0	0	0	0	0	0	0	0	0
1	81	7	0	0	0	0	0	0	1	6	0	0	0	0	0	0	0	0	0	0	0	0	0	0	4	0	0	0	0	0	4	0	0	0	0	0	0	0	0	0	0	0	0	0	0	0	0	1	0
1	65	13	0	1	0	0	0	0	0	2	0	0	0	0	0	1	0	0	0	0	0	5	1	0	1	0	0	0	1	1	2	0	0	1	0	1	0	0	0	0	0	0	0	1	1	0	1	1	1
2	63	13	0	1	0	0	0	0	0	2	0	0	0	0	0	1	0	0	0	0	0	7	1	0	1	0	0	0	1	2	1	0	0	0	0	0	0	0	0	0	0	0	0	0	1	0	1	1	1
1	74	7	0	0	0	0	0	0	0	3	0	0	0	0	0	1	0	0	0	0	0	0	0	0	1	0	0	0	0	0	0	0	0	0	0	0	0	0	0	0	0	0	0	1	1	0	1	1	0
2	65	7	0	0	0	0	0	0	0	3	0	0	0	0	0	1	0	0	0	0	0	0	1	0	4	0	0	0	0	0	0	0	0	0	0	0	0	0	0	0	0	0	0	1	1	0	0	1	0
2	79	12	0	0	0	0	0	0	0	1	0	0	0	0	0	0	1	0	0	0	0	0	1	0	10	0	0	0	0	0	3	0	1	0	0	0	0	0	0	0	0	0	0	0	1	0	0	1	0
1	52	10	0	0	0	0	0	1	0	6	0	0	0	0	0	0	0	0	0	0	0	5	1	0	3	0	0	0	0	0	1	0	1	0	0	0	0	0	0	0	0	0	0	0	1	0	0	0	1
1	22	12	0	0	0	0	0	1	0	6	0	0	0	0	0	0	0	0	0	0	0	25	1	0	5	0	0	0	0	0	7	0	1	0	0	1	0	1	1	0	0	0	0	0	0	0	0	0	0
2	41	10	0	0	0	0	0	1	0	6	0	0	0	0	0	0	0	0	0	0	0	6	1	0	3	0	0	0	0	0	2	0	1	0	0	0	0	0	0	0	0	0	0	0	1	0	0	0	1
2	20	12	1	0	0	0	0	1	0	6	0	0	0	0	0	0	0	1	0	0	0	25	1	0	10	0	0	0	0	0	5	0	1	0	0	0	0	1	0	0	0	0	0	0	0	0	0	0	0
1	32	14	0	1	0	0	0	0	0	4	0	0	0	0	0	0	0	0	0	0	0	8	1	0	2	0	0	0	1	1	1	0	0	1	1	1	0	0	0	0	0	0	0	0	1	0	1	1	0
2	75	7	0	0	0	0	0	0	0	4	0	0	0	0	0	0	0	0	0	0	0	0	0	0	4	0	0	0	0	0	0	0	0	0	0	0	0	0	0	0	0	0	0	0	1	0	0	1	0
2	30	17	0	1	0	0	0	0	0	4	0	0	0	0	0	0	0	0	0	0	0	2	1	0	2	0	0	0	1	1	1	0	0	1	1	1	0	0	0	0	0	0	0	0	1	0	1	1	0
2	26	17	0	0	0	0	0	0	0	4	0	0	0	0	0	1	0	0	0	0	0	14	1	0	3	0	0	0	0	1	1	0	0	1	0	1	0	1	0	0	0	0	0	0	0	0	0	0	0
1	23	16	1	1	0	0	0	0	0	4	0	0	0	0	0	1	0	1	0	0	0	18	1	0	4	0	0	1	0	4	5	0	1	0	0	0	0	1	0	0	0	0	0	0	1	0	0	0	0
2	63	10	0	0	0	0	0	0	0	4	0	0	0	0	0	1	0	0	1	0	0	0	0	0	4	0	0	0	0	0	0	0	1	0	0	0	1	0	0	0	0	0	0	0	1	0	0	0	0
1	24	12	0	1	0	0	0	0	0	5	0	0	0	0	0	0	0	1	0	0	0	10	1	0	1	20	0	0	0	2	1	0	0	1	1	1	0	0	0	0	0	0	0	0	1	0	0	0	0
1	54	8	0	0	0	0	0	0	0	5	0	0	0	0	0	0	0	1	0	0	0	0	1	0	0	20	0	1	0	0	1	0	1	1	1	1	0	0	0	0	0	0	0	0	1	0	0	0	0
2	48	11	0	0	0	0	0	0	0	5	0	0	0	0	0	0	0	0	0	0	0	0	1	0	2	20	0	0	0	0	1	0	1	0	0	1	1	0	0	0	0	0	0	0	1	0	0	0	0
1	66	7	0	1	0	0	0	0	0	3	0	0	0	0	0	0	0	0	0	0	0	0	0	0	1	10	0	0	0	0	0	0	0	0	0	0	0	0	0	0	0	0	0	0	1	0	1	1	0
2	64	7	0	0	0	0	0	0	0	3	0	0	0	0	0	0	0	0	0	0	0	0	0	0	2	0	0	0	0	0	0	0	1	0	0	0	0	0	0	0	0	0	0	0	1	0	1	1	0
2	30	13	0	1	0	0	0	0	0	3	0	0	0	0	0	0	0	0	0	0	0	0	1	0	1	0	0	0	0	0	3	0	0	0	0	0	0	0	0	0	0	0	0	0	1	0	1	1	0
1	47	14	0	0	0	0	0	0	0	2	0	0	0	0	0	0	0	0	0	0	0	0	0	0	0	20	0	0	0	12	15	0	0	0	0	1	0	0	0	0	0	0	0	0	0	0	0	0	0
1	68	12	0	0	0	0	0	0	0	2	0	0	0	0	0	0	0	0	0	0	0	0	1	0	5	0	0	0	0	0	0	0	1	0	0	0	0	0	0	0	0	0	0	0	0	0	0	0	0
2	63	12	0	0	0	0	0	0	0	2	0	0	0	0	0	0	0	0	0	0	0	0	1	0	5	0	0	0	0	0	0	0	1	0	0	0	0	0	0	0	0	0	0	0	0	0	0	0	0
2	82	7	0	0	0	0	0	0	0	2	0	0	0	0	0	0	0	0	0	0	1	0	1	0	8	0	0	0	0	0	0	0	1	0	0	0	1	0	0	0	0	0	0	0	0	0	0	0	0
1	72	6	0	0	0	0	0	0	0	4	0	0	0	0	0	0	0	0	0	0	0	0	0	0	0	10	0	0	0	0	0	0	0	0	0	0	1	0	0	0	0	0	0	0	0	0	0	0	0
1	43	8	0	0	0	0	0	0	0	4	0	0	0	0	0	0	0	0	0	0	0	0	0	0	1	20	0	0	0	0	0	0	1	0	0	0	0	0	0	0	0	0	0	0	1	0	0	0	0
2	70	7	0	0	0	0	0	0	0	4	0	0	0	0	0	0	0	0	0	0	0	0	0	0	4	0	0	0	0	0	0	0	1	0	0	0	0	0	0	0	0	0	0	0	1	0	0	0	0
2	73	10	0	0	0	0	0	0	0	1	0	0	0	0	0	1	0	0	0	0	1	0	0	0	0	0	0	0	0	0	0	0	0	0	0	0	1	0	0	0	0	0	0	0	0	1	0	0	0
1	78	7	0	0	0	0	0	0	0	2	0	0	0	0	0	1	0	0	0	0	0	0	1	0	0	0	0	0	0	0	0	0	1	0	0	0	1	0	0	0	0	0	0	1	1	0	0	1	0
2	77	11	0	0	0	0	0	0	0	2	0	0	0	0	0	1	0	0	0	0	0	0	0	0	0	0	0	0	0	0	0	0	1	0	0	0	1	0	0	0	0	0	0	1	0	0	0	0	0
1	65	12	0	0	0	0	0	0	0	3	0	0	0	0	0	1	0	0	0	0	0	0	1	0	0	60	0	0	0	0	2	0	1	0	0	0	1	0	0	0	0	0	0	0	0	0	0	0	0
2	94	7	0	0	0	0	0	0	0	3	0	0	0	0	0	1	0	0	0	0	0	0	0	0	4	0	0	0	0	0	0	0	1	0	0	0	1	0	0	0	0	0	0	0	0	0	0	0	0
1	52	16	0	0	0	0	0	0	0	4	0	0	0	1	0	0	0	0	0	0	0	15	1	0	0	0	1	0	0	1	0	0	1	1	1	0	0	0	0	0	0	0	0	0	1	0	0	1	0
1	23	15	1	0	0	0	0	0	0	4	0	0	0	1	0	0	0	1	0	0	0	12	1	0	0	0	1	0	1	5	8	0	0	0	0	0	0	1	0	0	0	0	0	0	1	1	0	1	0
2	52	16	0	0	0	0	0	0	0	4	0	0	0	1	0	0	0	0	0	0	0	15	1	1	0	10	1	0	0	4	1	0	1	1	0	1	0	0	0	0	0	0	0	0	1	0	0	1	0
2	20	12	1	0	0	0	0	0	0	4	0	0	0	1	0	0	0	1	0	0	0	4	1	0	0	0	1	0	0	10	6	0	0	0	0	0	0	1	0	0	0	0	0	0	0	0	0	0	0
1	61	16	0	1	0	0	0	0	1	3	0	0	0	1	0	0	0	1	0	0	0	28	1	0	1	25	1	0	1	1	1	0	0	1	0	1	0	1	0	0	0	0	0	0	1	0	0	0	0
2	60	16	0	1	0	0	0	0	1	3	0	0	0	1	0	0	0	0	0	0	0	0	1	0	6	6	1	1	0	0	0	0	1	0	0	0	0	1	0	0	0	0	0	0	1	0	0	0	0
2	17	9	1	0	0	0	0	0	1	3	0	0	0	1	0	0	0	1	0	0	0	0	1	0	0	0	1	0	0	0	2	0	0	0	0	0	0	1	1	0	0	0	0	0	0	0	0	0	0
1	60	17	0	0	0	0	0	0	0	5	0	0	0	1	0	0	0	1	0	0	0	25	1	0	4	0	0	0	0	0	3	0	1	1	0	1	0	0	0	0	0	0	0	1	1	0	1	1	0
2	61	17	0	0	0	0	0	0	0	5	0	0	0	1	0	0	0	0	0	0	0	20	1	0	4	0	0	0	0	0	5	0	1	0	0	0	0	0	0	0	0	0	0	1	1	0	0	0	0
1	73	7	0	1	0	0	0	0	0	5	0	0	0	1	0	0	0	0	0	0	0	0	0	0	0	20	0	0	0	0	0	0	0	0	0	0	0	0	0	0	0	0	0	0	0	0	1	1	0
2	74	11	0	1	0	0	0	0	0	5	0	0	0	1	0	0	0	0	0	0	0	0	0	0	5	0	0	0	0	0	1	0	1	0	0	0	0	0	0	0	0	0	0	0	1	0	0	0	0
1	35	13	0	1	0	0	0	1	0	5	0	0	0	1	0	0	0	0	0	0	0	10	1	0	1	1	0	0	0	0	0	0	0	1	1	1	0	0	0	0	0	0	0	1	1	1	0	0	1
2	36	13	0	0	0	0	0	1	0	5	0	0	0	1	0	0	0	0	0	0	1	5	1	0	0	1	1	0	10	1	1	0	1	1	1	1	0	0	0	0	0	0	0	0	0	0	0	0	0
1	27	14	0	0	0	1	0	0	0	4	0	0	0	1	0	0	0	0	0	0	0	10	1	0	0	10	0	0	5	5	3	0	0	0	0	1	0	0	0	0	0	0	0	0	1	0	0	0	0
2	58	11	0	1	0	1	0	0	0	4	0	0	0	1	0	0	0	0	0	0	1	0	1	0	4	0	0	1	0	0	1	0	1	0	0	1	1	0	0	0	0	0	0	0	1	0	0	1	0
2	21	12	0	0	0	1	0	0	0	4	0	0	0	1	0	0	0	0	0	0	0	6	1	0	0	10	0	0	0	2	4	0	1	0	0	0	0	0	0	0	0	0	0	0	0	0	0	1	1
1	42	15	0	1	0	0	0	0	1	2	0	0	0	1	0	0	0	0	0	0	0	30	1	0	2	0	0	0	0	1	3	0	0	0	0	0	0	0	0	0	0	0	0	1	1	1	1	1	1
2	42	14	0	1	0	0	0	0	1	2	0	0	0	1	0	0	0	1	0	0	0	10	1	0	3	0	0	0	0	1	1	0	0	1	0	1	0	0	0	0	0	0	0	1	1	1	0	0	0
2	17	9	1	0	0	0	0	0	1	2	0	0	0	1	0	0	0	1	0	0	0	20	1	0	4	0	1	0	1	8	10	0	0	0	0	0	0	0	0	0	0	0	0	0	1	0	0	1	0
2	73	17	0	0	0	0	0	0	0	2	0	0	0	1	0	0	0	1	0	0	0	0	0	0	20	0	0	0	2	0	3	0	1	0	0	0	1	0	0	0	0	0	0	0	1	0	0	0	0
2	76	10	0	0	0	0	0	0	0	2	0	0	0	1	0	0	0	0	0	0	0	0	0	0	0	0	0	0	0	0	0	0	1	0	0	0	0	0	0	0	0	0	0	0	0	0	0	0	0
2	38	11	0	0	0	0	0	0	0	2	0	0	0	1	0	0	0	0	0	0	0	0	1	0	0	15	0	0	2	2	6	0	1	1	1	1	0	0	0	0	0	0	0	0	0	0	0	0	0
1	25	17	1	0	0	2	0	0	0	5	0	0	0	1	0	0	0	1	0	0	0	25	1	0	4	0	0	0	0	3	2	0	1	0	0	0	0	1	0	0	0	0	0	0	1	0	0	0	0
1	50	11	0	0	0	2	0	0	0	5	0	0	0	1	0	0	0	0	0	0	0	7	1	0	4	0	0	0	0	0	0	0	0	1	1	1	0	0	0	0	0	0	0	0	1	0	0	0	1
2	47	13	0	1	0	2	0	0	0	5	0	0	0	1	0	0	0	0	0	0	0	12	1	0	4	0	0	0	0	0	3	0	0	1	0	1	0	0	0	0	0	0	0	0	1	0	0	0	1
2	24	15	1	1	0	2	0	0	0	5	0	0	0	1	0	0	0	1	0	0	0	4	1	0	4	0	0	0	0	1	0	0	1	0	0	0	0	0	1	0	0	0	0	0	1	0	0	0	0
2	26	17	0	1	0	0	0	0	0	6	0	0	0	1	0	0	0	1	0	0	0	15	1	0	0	10	1	0	2	5	7	1	1	1	1	0	0	0	0	0	0	0	0	0	1	0	0	0	1
1	48	14	0	0	0	0	0	0	0	6	0	0	0	1	0	0	0	0	0	0	0	7	0	0	0	22	0	0	0	0	1	0	0	0	0	0	0	0	0	0	0	0	0	0	0	0	0	0	1
2	53	12	0	0	0	0	0	0	0	6	0	0	0	1	0	0	0	0	0	0	0	0	1	0	0	15	0	0	0	0	2	0	0	0	0	0	0	0	0	0	0	0	0	0	0	0	0	0	0
1	51	19	0	0	0	0	0	0	0	4	0	0	0	1	0	0	0	0	0	0	0	14	1	0	0	0	0	0	0	0	1	0	0	0	0	0	0	0	0	0	0	0	0	1	1	0	0	1	0
2	51	17	0	1	0	0	0	0	0	4	0	0	0	1	0	0	0	1	0	0	0	6	1	0	0	0	0	0	1	1	0	0	1	1	1	0	0	0	0	0	0	0	0	1	1	0	1	1	1
1	62	18	0	0	0	0	0	0	0	4	0	0	0	0	0	1	0	0	0	0	0	0	1	0	4	0	1	0	0	0	1	0	0	0	0	0	0	0	0	0	0	0	0	1	1	0	0	1	0
2	62	18	0	1	0	0	0	0	0	4	0	0	0	0	0	1	0	0	0	0	0	3	0	0	4	0	0	0	6	2	4	0	0	0	0	0	0	0	0	0	0	0	0	0	1	0	1	1	0
2	33	21	0	1	0	0	0	0	0	4	0	0	0	0	0	1	0	1	0	0	0	5	1	0	5	0	1	0	0	0	1	0	1	0	0	1	0	1	0	0	1	0	0	0	1	0	0	1	0
1	72	9	0	1	0	1	1	0	0	4	0	0	0	0	0	0	0	0	0	0	0	0	0	0	4	0	0	0	0	0	1	0	1	0	0	0	0	0	0	0	0	0	0	0	1	0	1	1	0
1	35	11	0	1	0	1	1	0	0	4	0	0	0	0	0	0	0	0	0	0	0	2	1	0	4	0	0	0	0	0	0	0	1	0	0	1	0	0	0	0	0	0	0	0	1	0	1	1	0
2	70	7	0	1	0	1	1	0	0	4	0	0	0	0	0	0	0	0	0	0	0	0	0	0	4	0	0	0	0	0	0	0	1	0	0	0	0	0	0	0	0	0	0	0	1	0	1	1	0
1	44	11	0	0	0	0	0	1	1	3	0	0	0	0	0	0	0	0	0	0	0	0	1	0	0	0	0	0	0	0	2	0	0	1	1	1	0	0	0	0	0	0	0	1	1	0	1	1	0
2	38	11	0	0	0	0	0	1	1	3	0	0	0	0	0	0	0	0	0	0	0	0	1	0	0	0	0	0	0	0	0	0	1	1	0	1	0	0	0	0	0	0	0	0	0	0	0	0	0
1	70	12	0	0	0	0	0	0	0	2	0	0	0	0	0	0	1	0	0	0	0	4	1	0	4	0	0	0	0	3	4	0	1	0	0	0	1	0	0	0	0	0	0	0	1	0	0	0	0
2	65	12	0	0	0	0	0	0	0	2	0	0	0	0	0	0	1	0	0	0	0	35	1	0	4	0	0	0	0	2	2	0	1	0	0	0	1	0	0	0	0	0	0	0	0	0	0	0	0
1	45	11	0	0	0	0	0	0	0	3	0	0	0	0	0	0	1	0	0	0	0	20	1	0	2	0	1	0	0	0	3	0	0	0	0	1	0	0	0	0	0	0	0	0	1	0	0	0	0
2	76	12	0	0	0	0	0	0	0	3	0	0	0	0	0	0	1	0	0	0	0	0	0	0	4	0	0	0	0	0	1	0	0	0	0	0	0	0	0	0	1	0	0	0	0	0	0	0	0
2	73	7	0	1	0	0	0	0	0	1	0	0	0	0	0	0	0	0	0	0	0	0	0	0	4	0	0	0	0	0	0	0	0	0	0	0	1	0	0	0	0	0	0	0	0	0	0	1	0
1	49	14	0	0	0	0	0	0	0	5	0	0	0	0	0	0	0	0	0	0	0	0	1	0	1	0	0	1	0	0	0	0	0	0	0	0	0	0	0	0	0	0	0	0	0	0	0	1	0
1	25	16	0	1	0	0	0	0	0	5	0	0	0	0	0	0	0	0	0	0	1	12	1	0	3	0	0	0	0	3	1	0	1	1	1	1	0	0	0	0	0	0	0	0	1	0	1	1	0
1	20	13	1	0	0	0	0	0	0	5	0	0	0	0	0	0	0	1	0	0	0	15	1	0	3	0	0	0	0	20	0	0	0	0	0	0	0	0	0	0	0	0	0	0	0	0	0	0	0
2	48	12	0	0	0	0	0	0	0	5	0	0	0	0	0	0	0	0	1	0	1	0	1	0	1	15	0	0	0	0	1	0	1	0	1	1	0	0	0	0	0	0	0	0	1	0	0	1	0
1	70	12	0	0	0	0	0	0	0	2	0	0	0	0	0	0	1	0	0	0	0	0	1	0	4	0	0	0	0	0	0	0	1	0	0	0	0	0	0	0	1	0	0	0	0	0	0	1	0
2	66	10	0	0	0	0	0	0	0	2	0	0	0	0	0	0	1	0	0	0	0	0	1	0	0	0	0	0	0	0	0	0	1	0	0	0	1	0	0	0	0	0	0	0	0	0	0	0	0
2	63	7	0	0	0	0	0	0	0	2	0	0	0	0	0	0	1	0	0	0	0	0	0	0	10	0	0	0	0	0	0	0	0	0	0	0	0	0	0	0	0	0	0	0	0	0	0	0	0
1	34	14	0	0	0	1	0	0	0	5	0	1	0	0	0	0	0	0	0	0	0	8	1	0	1	0	0	0	0	0	9	0	0	1	1	1	0	0	0	0	0	0	0	0	0	0	0	0	0
1	59	11	0	1	0	1	0	0	0	5	0	1	0	0	0	0	0	0	0	0	0	0	1	0	2	0	0	0	0	0	7	0	0	0	0	0	1	0	0	0	0	0	0	0	1	0	1	1	1
1	31	13	0	1	0	1	0	0	0	5	0	1	0	0	0	0	0	0	0	0	0	4	1	0	3	0	0	0	0	2	3	0	1	1	1	1	0	0	0	0	0	0	0	0	0	0	0	0	1
2	56	11	0	1	0	1	0	0	0	5	0	1	0	0	0	0	0	0	0	0	0	0	0	0	5	0	0	0	0	0	3	0	1	0	0	0	0	0	0	0	0	0	0	0	0	0	0	0	1
2	32	15	0	1	0	1	0	0	0	5	0	1	0	0	0	0	0	0	0	0	0	6	1	0	3	0	0	0	0	2	5	0	1	0	0	0	0	0	0	0	0	0	0	0	1	0	0	0	1
1	50	11	0	0	0	0	0	0	0	6	0	0	0	0	0	0	0	0	0	0	0	5	1	0	3	0	0	0	0	0	0	0	1	0	0	1	0	0	0	0	0	0	0	0	0	0	0	0	0
1	25	13	0	0	0	0	0	0	0	6	0	0	0	0	0	0	0	0	0	0	0	20	1	0	0	0	0	0	2	8	5	0	0	0	0	0	0	0	0	0	0	0	0	0	0	0	0	0	0
1	24	13	0	0	0	0	0	0	0	6	0	0	0	0	0	0	0	0	0	0	0	15	1	0	0	0	0	0	3	4	5	0	0	0	0	0	0	0	0	0	0	0	0	0	0	0	0	0	0
1	23	12	0	0	0	0	0	0	0	6	0	0	0	0	0	0	0	0	0	0	0	8	1	0	2	0	0	0	0	2	5	0	0	0	0	0	0	0	0	0	0	0	0	0	0	0	0	0	0
2	46	11	0	0	0	0	0	0	0	6	0	0	0	0	0	0	0	0	0	0	0	5	1	0	5	15	0	0	0	0	0	0	1	1	1	1	0	0	0	0	0	0	0	0	0	0	0	0	0
2	26	14	0	0	0	0	0	0	0	6	0	0	0	0	0	0	0	0	0	0	0	14	1	0	0	2	0	0	0	0	3	1	1	0	0	0	0	0	0	0	0	0	0	0	0	0	0	0	0
1	48	11	0	0	0	0	0	1	1	3	0	0	0	0	0	0	1	0	1	0	0	0	1	0	0	20	0	0	0	0	0	0	0	0	0	0	0	0	0	0	0	0	0	0	0	0	0	0	0
2	39	11	0	0	0	0	0	1	1	3	0	0	0	0	0	0	1	0	0	0	0	5	1	0	0	15	0	0	0	0	0	0	1	0	0	0	0	0	0	0	0	0	0	0	0	0	0	0	0
2	20	13	0	1	0	0	0	1	1	3	0	0	0	0	0	0	1	0	0	0	0	8	1	0	1	12	0	0	0	2	0	0	0	0	0	0	0	0	0	0	0	0	0	0	1	0	0	0	0
1	63	7	0	0	0	0	0	0	0	2	0	0	0	0	0	0	1	0	0	0	0	0	0	0	0	20	0	0	0	0	0	0	0	0	0	0	1	0	0	0	0	0	0	0	0	0	0	0	0
2	66	7	0	0	0	0	0	0	0	2	0	0	0	0	0	0	1	0	0	0	0	0	0	0	9	0	0	0	0	0	0	0	0	0	0	0	0	0	0	0	0	0	0	0	0	0	0	1	0
1	28	18	0	1	0	0	0	0	0	4	0	1	0	0	0	1	0	1	0	0	0	5	1	0	1	0	0	0	0	2	0	0	0	0	0	0	0	1	0	0	0	0	0	1	1	1	0	1	1
2	50	13	0	0	0	0	0	0	0	4	0	1	0	0	0	1	0	0	0	0	0	10	1	0	4	10	0	0	0	5	0	0	1	0	0	0	1	0	0	0	0	0	0	0	1	1	0	1	1
1	65	17	0	0	0	0	0	0	1	3	0	0	0	0	0	0	0	0	0	0	1	3	1	0	2	0	0	0	0	0	2	0	0	0	0	0	0	0	0	0	0	0	0	0	0	0	0	0	0
1	20	9	0	0	0	0	0	0	1	3	0	0	0	0	0	0	0	0	0	0	0	20	1	0	5	0	1	0	0	0	2	0	0	0	0	0	0	0	0	0	0	0	0	0	0	0	0	1	0
2	59	7	0	0	0	0	0	0	1	3	0	0	0	0	0	0	0	0	0	0	0	0	0	0	5	0	0	0	0	0	2	0	1	0	0	0	0	0	0	0	0	0	0	0	0	0	0	1	0
2	17	9	0	0	0	0	0	0	1	3	0	0	0	0	0	0	0	0	0	0	0	20	1	0	5	0	1	0	0	0	0	0	1	0	0	0	0	0	0	0	0	0	0	0	0	0	0	0	0
2	54	14	0	0	0	0	0	0	0	1	0	0	0	0	0	0	1	1	0	1	0	30	0	0	0	4	0	0	1	2	2	0	0	1	0	1	0	0	0	0	1	0	0	0	0	0	0	0	0
1	35	16	0	0	0	0	0	1	0	2	0	0	0	0	0	0	1	1	0	0	0	45	1	0	1	5	0	0	0	0	4	0	1	0	0	1	0	0	0	0	0	0	0	0	0	0	0	0	0
2	38	12	0	0	0	0	0	1	0	2	0	0	0	0	0	0	1	0	0	0	0	0	1	0	1	0	0	1	0	0	4	0	1	0	0	0	0	1	0	0	0	0	0	0	0	0	0	0	0
1	84	7	0	0	0	0	0	0	2	5	0	0	0	0	0	0	1	0	0	0	0	0	1	1	0	0	0	0	0	0	0	0	0	0	0	0	1	0	0	0	0	0	0	0	0	0	0	0	0
2	18	10	1	1	0	0	0	0	2	5	0	0	0	0	0	0	1	1	0	0	0	15	1	0	8	0	0	1	0	5	10	0	0	0	0	0	0	0	0	0	0	0	0	0	0	0	0	0	0
1	50	11	0	0	0	0	0	0	2	5	0	0	0	0	0	0	1	0	0	0	0	3	1	0	5	0	0	0	0	5	5	0	0	0	0	0	0	0	0	0	0	0	0	0	0	0	0	0	0
1	65	7	0	1	0	0	0	0	0	3	0	0	0	0	0	0	0	0	0	0	0	0	0	0	0	20	0	0	0	0	0	0	0	0	0	0	1	0	0	0	0	0	0	0	0	0	1	1	0
2	60	7	0	1	0	0	0	0	0	3	0	0	0	0	0	0	0	0	0	0	0	0	0	0	0	0	0	0	0	0	0	0	0	0	0	0	1	0	0	0	0	0	0	0	0	0	0	0	0
2	43	8	0	1	0	0	0	1	0	3	0	0	0	0	0	0	0	0	0	0	0	2	1	0	1	0	0	0	0	0	1	0	1	0	0	0	1	0	0	0	0	0	0	0	0	0	1	1	0
1	63	10	0	1	0	0	0	0	2	3	0	0	0	0	0	0	0	0	0	0	1	0	1	1	0	0	0	0	0	0	0	0	0	0	0	0	1	0	0	0	0	0	0	0	0	0	0	0	0
1	19	12	1	0	0	0	0	0	2	3	0	0	0	0	0	0	0	1	0	0	0	35	1	0	4	0	0	0	0	0	1	0	1	0	0	0	1	0	0	0	0	0	0	0	0	0	0	0	0
1	17	9	1	0	0	0	0	0	2	3	0	0	0	0	0	0	0	1	0	0	0	35	1	0	4	10	0	0	0	0	1	0	1	0	0	0	0	0	0	0	0	0	0	0	0	0	0	0	0
2	61	7	0	0	0	0	0	0	2	3	0	0	0	0	0	0	0	0	0	0	1	0	0	0	4	0	0	0	0	0	0	0	0	0	0	0	1	0	0	0	0	0	0	0	0	0	0	0	0
1	59	10	0	0	0	0	0	0	0	3	0	0	0	0	0	0	0	0	1	0	0	0	1	0	0	18	0	0	0	0	3	0	1	0	0	0	1	0	0	0	0	0	0	0	0	0	0	0	0
2	57	10	0	0	0	0	0	0	0	3	0	0	0	0	0	0	0	0	0	0	0	0	1	0	2	0	0	0	3	0	3	0	1	0	0	1	1	0	0	0	0	0	0	0	0	0	0	0	0
1	24	13	0	0	0	1	0	0	1	8	0	0	0	0	0	0	0	0	0	1	0	4	1	0	0	20	0	0	0	0	0	0	0	1	1	1	0	0	0	0	0	0	0	0	0	0	0	0	0
2	48	11	0	0	0	1	0	0	1	8	0	0	0	0	0	0	0	0	0	0	0	0	1	0	4	0	0	0	0	0	0	0	0	1	0	1	0	0	0	0	0	0	0	0	0	0	0	0	0
2	24	13	0	0	0	1	0	0	1	8	0	0	0	0	0	0	0	0	0	0	0	2	1	0	2	0	0	0	0	0	0	0	0	0	0	0	0	0	0	0	0	0	0	0	0	0	0	0	0
2	21	12	0	1	0	1	0	0	1	8	0	0	0	0	0	0	0	0	0	0	0	8	1	0	4	0	0	0	0	4	5	0	1	0	0	0	0	0	0	0	0	0	0	0	0	0	0	0	0
2	88	7	0	0	0	1	0	0	0	2	0	0	0	0	0	0	1	0	0	0	0	0	0	0	0	0	0	0	0	0	0	0	1	0	0	0	1	0	0	0	0	0	0	0	0	0	0	0	0
1	24	16	1	0	0	0	0	0	0	4	0	0	0	0	0	1	0	1	0	0	0	7	1	0	2	0	0	0	0	2	1	0	0	0	0	0	0	0	0	0	0	0	0	0	0	0	0	0	0
1	48	11	0	0	0	0	0	0	0	4	0	0	0	0	0	1	0	0	0	0	0	2	1	0	2	0	0	0	0	0	1	0	1	0	0	0	0	0	1	0	0	0	0	0	1	0	0	0	0
2	47	12	0	0	0	0	0	0	0	4	0	0	0	0	0	1	0	0	0	0	0	1	1	0	4	0	0	0	0	0	1	0	1	1	1	1	0	0	0	0	0	0	0	0	0	0	0	0	0
1	60	9	0	0	0	1	0	1	2	8	0	0	0	0	0	0	0	0	0	0	0	0	1	0	4	30	0	0	0	20	0	0	1	0	0	0	0	0	0	0	0	0	0	1	0	0	1	1	0
1	27	11	0	0	0	1	0	1	2	8	0	0	0	0	0	0	0	0	0	0	0	2	1	0	2	20	0	0	0	0	0	0	1	0	0	1	0	0	0	0	0	0	0	0	0	0	0	0	0
2	53	11	0	0	0	1	0	1	2	8	0	0	0	0	0	0	0	0	0	0	0	0	1	0	0	20	0	0	0	0	0	0	0	0	0	0	0	0	0	0	0	0	0	0	0	0	0	0	0
2	22	13	0	0	0	1	0	1	2	8	0	0	0	0	0	0	0	0	0	0	0	10	1	0	3	0	0	0	0	0	4	0	0	0	0	0	0	0	0	0	0	0	0	0	1	1	1	0	1
2	31	14	0	0	0	0	0	0	0	4	0	0	0	0	0	0	1	0	0	0	0	1	1	0	4	0	0	0	0	3	1	0	0	1	1	1	0	0	0	0	0	0	0	0	0	0	0	0	0
1	59	10	0	0	0	0	0	0	0	4	0	0	0	0	0	0	1	0	0	0	0	10	1	0	4	0	0	0	0	0	0	0	0	0	0	0	0	0	0	0	0	0	0	0	1	0	0	0	0
2	56	12	0	1	0	0	0	0	0	4	0	0	0	0	0	0	1	0	0	0	1	0	1	0	4	0	0	0	0	0	0	0	0	0	1	1	0	0	0	0	0	0	0	0	1	0	1	1	0
1	59	8	0	1	0	0	1	1	0	7	0	0	0	0	0	0	0	0	0	0	0	0	1	0	0	20	0	0	0	0	1	0	0	0	0	0	0	0	0	0	0	0	0	0	0	0	0	0	0
1	25	11	0	1	0	0	1	1	0	7	0	0	0	0	0	0	0	0	0	0	0	0	1	0	0	0	0	0	0	2	2	0	0	0	0	0	0	0	0	0	0	0	0	0	0	0	0	0	0
2	59	8	0	1	0	0	1	1	0	7	0	0	0	0	0	0	0	0	0	0	0	0	1	0	4	20	0	0	0	0	1	0	1	0	0	0	1	0	0	0	0	0	0	0	0	0	0	0	0
1	22	13	0	1	0	0	0	0	0	5	0	0	0	0	0	0	0	0	0	0	0	23	1	0	0	0	0	0	0	1	3	0	0	0	0	0	0	0	0	0	0	0	0	1	1	0	0	1	0
1	21	13	0	1	0	0	0	0	0	5	0	0	0	0	0	0	0	0	0	0	0	20	1	0	4	10	0	0	1	0	5	0	1	0	0	0	0	0	0	0	0	0	0	1	1	0	0	0	0
2	46	11	0	1	0	0	0	0	0	5	0	0	0	0	0	0	0	0	0	0	0	0	1	0	0	20	0	0	0	0	0	0	1	0	0	0	1	0	0	0	0	0	0	1	0	0	0	0	1
2	78	7	0	0	0	0	0	0	0	5	0	0	0	0	0	0	0	0	0	0	0	0	0	0	2	0	0	0	0	0	0	0	0	0	0	0	1	0	0	0	0	0	0	0	0	0	0	0	0
1	69	10	0	0	0	0	0	0	0	1	0	0	0	0	0	1	0	0	0	0	0	0	1	0	0	20	0	0	0	1	1	0	0	0	0	0	0	0	0	0	0	0	0	0	0	0	0	0	0
1	55	11	0	0	1	1	0	0	0	5	0	0	0	0	0	1	0	0	0	0	0	0	1	1	0	25	0	0	0	0	0	0	0	1	0	1	0	0	0	0	0	0	0	0	1	0	0	0	0
2	57	12	0	1	1	1	0	0	0	5	0	0	0	0	0	1	0	0	0	0	0	0	1	0	6	0	0	0	0	0	4	0	1	0	0	0	0	0	0	0	0	0	0	1	1	1	0	1	1
2	24	6	0	0	1	1	0	0	0	5	0	0	0	0	0	1	0	0	0	0	0	0	1	0	0	15	0	0	1	2	1	0	0	1	0	1	0	0	0	0	0	0	0	0	1	0	0	0	0
2	69		0	0	0	0	0	0	0	1	0	0	0	0	0	0	1	0	0	0	0	0	1	0	4	0	0	0	0	0	0	0	0	0	0	0	1	0	0	0	0	0	0	0	0	0	0	0	0
2	50	12	0	1	0	0	0	0	0	2	0	0	0	0	0	0	0	0	0	0	0	70	1	0	0	15	0	1	0	2	0	0	0	1	0	1	0	0	0	0	0	0	0	0	1	0	0	1	0
2	21	13	0	0	0	0	0	0	0	3	0	0	0	0	1	0	0	0	0	0	0	5	1	0	0	4	0	0	1	4	6	0	1	0	1	1	0	1	0	0	0	0	0	0	1	0	0	0	0
1	61	11	0	1	0	0	0	0	0	3	0	0	0	0	1	0	0	0	0	0	0	0	1	0	4	0	0	0	0	0	1	0	0	0	0	0	1	0	0	0	0	0	0	0	0	0	0	1	0
2	52	8	0	1	0	0	0	0	0	3	0	0	0	0	1	0	0	0	0	0	0	0	1	0	4	20	0	0	0	0	1	0	1	0	0	1	1	0	0	0	0	0	0	0	0	0	0	0	0
1	79	16	0	1	0	0	0	0	0	3	0	0	0	0	1	0	0	0	0	0	0	7	1	0	0	0	0	0	3	0	2	0	0	0	0	0	0	0	0	0	0	0	0	1	0	0	1	1	1
1	67	12	0	0	0	0	0	0	0	2	0	0	0	0	1	0	0	0	0	0	0	0	1	0	8	0	0	0	1	1	0	0	1	0	0	0	1	0	0	0	0	0	0	0	0	0	0	1	0
2	62	12	0	0	0	0	0	0	0	2	0	0	0	0	1	0	0	0	0	0	0	8	1	0	8	0	0	0	2	2	0	0	0	0	0	0	1	0	0	0	0	0	0	0	0	0	0	1	0
1	29	15	0	1	1	1	0	0	0	6	0	0	0	0	1	0	0	0	0	0	0	14	1	0	0	0	0	0	0	0	0	0	0	0	0	0	0	0	0	0	0	0	0	1	1	1	0	1	0
2	26	15	0	1	1	1	0	0	0	6	0	0	0	0	1	0	0	0	0	0	0	15	1	0	0	0	0	0	0	0	0	0	1	1	1	1	0	1	0	0	0	0	0	1	1	0	1	1	0
2	72	15	0	0	0	0	0	0	0	3	0	0	0	0	1	0	0	0	0	0	1	0	0	0	4	0	0	1	0	0	2	0	1	0	0	0	1	0	0	0	0	0	0	0	0	0	0	0	0
1	17	10	0	1	0	0	0	0	1	1	0	0	0	0	1	0	0	0	0	0	0	12	1	1	0	5	0	0	0	0	10	1	1	0	0	0	0	0	0	0	0	0	0	0	0	0	0	0	1
2	38	14	0	0	0	0	0	0	1	1	0	0	0	0	1	0	0	0	1	0	0	15	1	0	0	0	0	0	0	1	0	0	1	1	1	0	0	0	0	0	0	0	0	0	0	0	0	0	0
1	42	12	0	0	0	0	0	0	2	2	0	0	0	0	1	0	0	0	0	0	1	15	1	0	4	10	1	0	0	0	5	0	1	0	0	1	0	0	0	0	0	0	0	0	0	0	0	0	0
2	39	11	0	0	0	0	0	0	2	2	0	0	0	0	1	0	0	0	0	0	1	11	1	0	0	0	0	0	0	0	6	0	1	1	1	1	0	0	0	0	0	0	0	0	1	0	0	0	0
2	55	17	0	0	0	0	0	0	0	2	0	0	0	0	1	0	0	0	0	0	0	30	1	0	0	0	0	0	0	2	1	0	1	0	0	0	0	0	0	0	0	0	0	1	1	0	0	0	0
1	50	12	0	0	0	0	0	0	0	2	0	0	0	0	1	0	0	0	0	0	0	10	1	0	1	30	1	0	0	0	2	0	0	0	1	1	1	0	1	0	0	0	0	0	0	0	0	1	0
2	83	11	0	0	0	0	0	0	0	2	0	0	0	0	1	0	0	0	0	0	0	0	0	0	4	0	0	1	0	0	13	0	1	0	0	0	1	0	0	0	0	0	0	0	0	0	0	0	0
2	21	14	1	1	0	0	0	0	0	2	0	0	0	0	1	0	0	1	0	0	0	20	1	0	4	0	0	0	1	10	5	0	1	0	0	0	0	1	0	0	0	0	0	0	0	1	0	0	0
1	66	13	0	0	0	0	0	0	0	4	0	0	0	0	1	0	0	0	0	0	1	10	1	0	0	0	0	0	0	1	1	0	0	0	0	0	0	0	0	0	0	0	0	0	1	0	0	1	0
2	63	12	0	1	0	0	0	0	0	4	0	0	0	0	1	0	0	0	0	0	1	2	1	0	0	0	0	0	0	2	2	0	1	0	0	0	0	0	0	0	0	0	0	0	1	0	0	1	0
1	49	12	0	1	0	0	0	0	2	2	0	0	0	0	1	0	0	0	0	0	0	0	1	0	15	0	0	0	0	0	0	0	1	0	0	0	0	0	0	0	0	0	0	0	1	0	1	1	0
1	16	8	0	1	0	0	0	0	2	2	0	0	0	0	1	0	0	0	0	0	0	18	1	0	10	0	0	0	1	0	2	0	1	0	0	0	0	1	1	0	0	0	0	0	1	0	0	0	0
2	52	12	0	0	0	0	0	0	2	2	0	0	0	0	1	0	0	0	0	0	0	0	0	0	0	0	0	0	0	0	0	0	0	0	0	0	1	0	0	0	0	0	0	0	1	0	1	1	0
2	18	11	0	1	0	0	0	0	2	2	0	0	0	0	1	0	0	0	0	0	0	20	1	1	4	0	0	1	5	5	7	0	1	0	0	0	0	1	1	0	0	0	0	1	1	0	0	0	0
1	55	11	0	0	0	1	0	0	0	5	0	0	0	0	0	1	0	0	0	0	0	0	1	0	1	0	0	0	0	0	0	0	1	0	0	0	0	0	0	0	1	0	0	0	1	0	0	0	0
1	25	11	0	0	0	1	0	0	0	5	0	0	0	0	0	1	0	0	0	0	0	6	1	0	0	10	0	0	0	0	0	0	0	1	1	1	0	0	0	0	1	0	0	0	1	0	0	0	1
2	53	11	0	0	0	1	0	0	0	5	0	0	0	0	0	1	0	0	0	0	0	0	1	0	4	0	0	0	0	0	0	0	0	0	0	0	0	0	0	0	1	0	0	0	1	0	0	0	1
2	28	11	0	0	0	1	0	0	0	5	0	0	0	0	0	1	0	0	0	0	0	5	1	0	2	0	0	0	0	0	0	0	1	1	1	1	0	0	0	0	1	0	0	0	1	0	0	0	1
1	85	7	0	0	0	0	0	0	0	3	0	0	0	0	0	0	0	0	0	0	0	0	0	0	2	0	0	0	0	0	3	0	0	0	0	0	0	0	0	0	0	0	0	0	0	0	0	1	0
2	86	7	0	0	0	0	0	0	0	3	0	0	0	0	0	0	0	0	0	0	0	0	0	0	2	0	0	0	0	0	3	0	0	0	0	0	0	0	0	0	0	0	0	0	0	0	0	0	0
1	63	7	0	0	0	0	0	0	1	6	0	0	0	0	0	0	0	0	0	0	0	0	1	0	2	0	0	1	0	0	1	0	0	0	0	0	0	0	0	0	0	0	0	0	1	0	0	0	0
2	47	13	0	0	0	0	0	0	1	6	0	0	0	0	0	0	0	0	0	0	0	0	0	0	2	0	0	0	0	0	1	0	0	0	0	1	0	0	0	0	0	0	0	1	1	0	0	0	0
2	18	10	0	0	0	0	0	0	1	6	0	0	0	0	0	0	0	0	0	0	0	22	1	0	1	0	0	0	0	5	6	0	1	0	0	0	0	1	1	0	0	0	0	0	0	0	0	0	0
1	55	8	0	0	0	0	1	1	0	8	1	0	0	0	0	0	0	0	0	0	0	0	0	0	4	25	0	0	0	5	2	0	0	0	0	1	0	0	0	0	0	0	0	0	0	0	0	0	0
1	30	11	0	0	0	0	1	1	0	8	1	0	0	0	0	0	0	0	0	0	0	0	1	0	4	0	0	0	1	4	4	0	1	1	1	1	0	0	0	0	0	0	0	0	0	0	0	0	0
1	33	11	0	0	0	0	1	1	0	8	1	0	0	0	0	0	0	0	0	1	0	1	1	0	4	0	0	0	0	0	0	0	1	0	1	1	0	0	0	0	0	0	0	0	0	0	0	0	0
2	51	8	0	0	0	0	1	1	0	8	1	0	0	0	0	0	0	0	0	0	0	0	0	0	4	0	0	0	0	0	2	0	1	0	0	0	0	0	0	0	0	0	0	0	0	0	0	0	0
2	32	12	0	0	0	0	1	1	0	8	1	0	0	0	0	0	0	0	0	1	0	48	1	0	4	0	0	0	1	4	2	0	1	1	0	0	0	0	0	0	0	0	0	1	1	0	0	0	0
2	29	11	0	0	0	0	1	1	0	8	1	0	0	0	0	0	0	0	0	0	0	40	1	0	2	10	0	0	0	1	4	0	1	0	0	0	0	0	0	0	0	0	0	1	1	0	0	1	0
1	48	11	0	0	0	0	0	0	0	2	0	0	0	0	0	1	0	0	0	0	0	0	1	0	0	20	0	0	0	1	2	0	0	0	0	0	0	0	0	0	0	0	0	0	1	0	1	1	0
2	70	8	0	1	0	0	0	0	0	2	0	0	0	0	0	1	0	0	0	0	0	0	1	0	4	0	0	0	0	0	0	0	1	0	0	0	1	0	0	0	0	0	0	0	1	0	1	1	0
2	79	7	0	0	0	0	0	0	0	2	0	0	0	0	0	1	0	0	0	0	0	0	0	0	0	0	0	0	0	0	3	0	1	0	0	0	1	0	0	0	0	0	0	0	0	0	0	0	0
2	66	7	0	1	0	0	0	0	0	2	0	0	0	0	0	0	0	0	0	0	0	0	1	0	4	0	0	0	0	0	0	0	1	0	0	0	0	0	0	0	0	0	0	1	1	0	1	1	0
1	78	9	0	0	0	0	0	0	0	2	0	0	0	0	0	0	0	0	0	0	0	0	0	0	0	0	0	0	0	0	0	0	0	0	0	0	0	0	0	0	0	0	0	0	0	0	0	0	0
2	75	7	0	0	0	0	0	0	0	2	0	0	0	0	0	0	0	0	0	0	0	0	1	0	0	0	0	0	0	0	0	0	0	0	0	0	0	0	0	0	0	0	0	0	0	0	0	0	0
1	56	10	0	1	0	0	1	1	3	4	0	0	0	0	0	0	0	0	0	1	0	0	1	1	2	0	0	0	0	0	0	0	1	1	0	1	0	0	0	0	0	0	0	0	1	0	1	1	0
1	19	11	0	0	0	0	1	1	3	4	0	0	0	0	0	0	0	0	0	0	0	20	1	1	1	0	0	0	1	2	2	0	0	0	0	0	0	0	0	0	0	0	0	0	0	0	0	0	0
2	43	8	0	1	0	0	1	1	3	4	0	0	0	0	0	0	0	0	0	0	0	0	1	1	3	15	0	0	0	0	0	0	1	0	0	0	0	0	0	0	0	0	0	0	1	0	1	1	0
2	17	9	0	0	0	0	1	1	3	4	0	0	0	0	0	0	0	0	0	0	0	20	1	0	2	0	0	0	0	2	2	0	0	0	0	0	0	0	0	0	0	0	0	0	0	0	0	0	0
2	20	9	1	0	0	0	0	0	2	3	0	0	0	0	0	0	0	1	0	0	0	4	1	0	4	0	0	1	0	2	6	0	1	0	0	0	0	0	0	0	0	0	0	0	1	0	0	0	0
1	46	8	0	0	0	0	0	0	2	3	0	0	0	0	0	0	0	0	0	0	0	0	1	0	2	10	0	0	0	0	1	0	1	0	0	1	0	0	0	0	0	0	0	0	0	0	0	0	0
2	40	11	0	1	0	0	0	0	2	3	0	0	0	0	0	0	0	1	0	0	1	1	1	0	2	0	0	0	0	0	1	0	1	0	0	1	0	0	0	0	0	0	0	0	0	0	0	0	1
1	59	13	0	1	0	0	0	0	0	2	0	0	0	0	0	1	0	0	0	0	0	0	1	0	0	25	0	0	0	0	0	0	1	1	0	1	0	0	0	0	0	0	0	0	1	0	1	1	0
2	59	12	0	0	0	0	0	0	0	2	0	0	0	0	0	1	0	0	0	0	0	6	1	0	0	15	0	0	0	0	0	0	1	1	1	0	0	0	0	0	1	0	0	0	1	0	1	1	0
2	84	7	0	0	0	0	0	0	0	3	0	0	0	0	0	0	0	0	0	0	0	0	1	0	0	0	0	0	0	0	0	0	1	0	0	0	1	0	0	0	0	0	0	0	0	0	0	0	0
1	40	14	0	0	0	0	0	1	1	2	0	0	0	0	0	0	0	0	0	0	0	20	1	0	0	0	0	0	0	0	1	0	1	0	1	1	0	0	0	0	0	0	0	0	0	0	0	0	0
1	18	11	0	0	0	0	0	1	1	2	0	0	0	0	0	0	0	0	0	0	0	10	1	0	0	0	0	0	0	0	0	0	1	0	0	0	0	1	1	0	0	0	0	0	0	0	0	0	0
2	40	11	0	0	0	0	0	1	1	2	0	0	0	0	0	0	0	0	0	0	0	12	1	0	0	0	0	0	0	0	1	0	0	1	1	1	0	0	0	0	0	0	0	0	0	0	0	0	0
1	87	7	0	1	0	0	0	0	1	4	0	0	0	0	0	1	0	0	0	0	0	0	1	0	0	0	0	0	0	0	0	0	1	0	0	0	0	0	0	0	0	0	0	0	1	0	0	0	0
2	77	7	0	1	0	0	0	0	1	4	0	0	0	0	0	1	0	0	0	0	0	0	1	0	0	0	0	0	0	0	0	0	1	0	0	0	1	0	0	0	0	0	0	0	0	0	0	0	0
2	53	8	0	1	0	0	0	0	1	4	0	0	0	0	0	1	0	0	0	0	0	0	1	0	4	0	0	0	0	0	0	0	1	0	0	0	1	0	0	0	0	0	0	0	0	0	0	0	0
2	18	10	0	1	0	0	0	0	1	4	0	0	0	0	0	1	0	0	0	0	0	10	1	0	0	0	0	0	1	0	1	0	0	0	0	0	0	0	0	0	0	0	0	0	0	0	0	0	0
1	61	13	0	0	0	0	0	0	0	4	0	0	0	0	0	0	1	0	0	0	0	50	1	0	0	0	0	0	0	0	0	0	1	1	1	1	0	0	0	0	0	0	0	0	1	0	0	0	0
2	59	13	0	0	0	0	0	0	0	4	0	0	0	0	0	0	1	0	0	0	0	10	1	0	8	0	0	0	1	2	3	0	1	0	0	0	0	0	0	0	0	0	0	0	1	0	0	0	0
2	27	16	0	0	0	0	0	0	0	4	0	0	0	0	0	0	1	0	0	0	0	60	1	0	0	0	0	0	0	2	4	0	1	1	1	1	0	0	0	0	0	0	0	0	1	0	0	0	0
2	67	12	0	0	0	0	0	1	1	4	0	0	0	0	0	0	0	0	0	0	0	0	0	0	4	20	0	1	0	0	1	0	1	0	0	0	0	0	0	0	0	0	0	1	1	0	0	1	0
1	71	10	0	0	0	0	0	0	0	2	0	0	0	0	0	0	0	0	0	0	0	0	1	0	4	0	0	0	0	0	1	0	1	0	0	0	0	0	0	0	0	0	0	0	0	0	0	0	0
1	31	12	0	0	0	1	0	0	0	3	0	0	0	0	0	0	0	0	0	0	0	6	1	0	0	0	0	0	0	2	1	0	1	1	1	1	0	0	0	0	0	0	0	0	0	0	0	0	0
2	31	12	0	0	0	1	0	0	0	3	0	0	0	0	0	0	0	0	0	0	0	3	1	0	1	0	0	0	0	3	2	0	1	0	0	0	0	0	0	0	0	0	0	1	0	0	0	0	0
1	64	10	0	1	0	0	0	0	0	5	0	0	0	0	0	0	0	0	0	0	0	0	0	0	1	30	0	0	0	0	0	0	1	0	0	0	1	0	0	0	0	0	0	0	0	0	0	0	0
2	61	10	0	1	0	0	0	0	0	5	0	0	0	0	0	0	0	0	0	0	0	0	0	0	1	0	0	0	0	0	0	0	1	0	0	0	0	0	0	0	0	0	0	0	1	0	1	1	0
2	76	0	0	1	0	0	0	0	0	5	0	0	0	0	0	0	0	0	0	0	0	0	1	0	4	0	0	0	0	0	0	0	1	0	0	0	0	0	0	0	0	0	0	0	0	0	1	1	0
1	52	11	0	0	0	0	1	0	4	2	0	0	0	0	0	1	0	0	0	0	0	0	1	0	1	20	0	0	0	1	1	0	1	0	0	1	0	0	0	0	0	0	0	0	0	0	0	0	0
1	18	7	1	0	0	0	1	0	4	2	0	0	0	0	0	1	0	1	0	0	0	10	1	0	7	0	0	0	0	3	7	0	1	0	0	0	0	1	1	0	0	0	0	0	0	0	0	0	0
2	42	13	0	1	0	0	1	0	4	2	0	0	0	0	0	1	0	0	0	0	0	2	1	0	0	18	0	0	0	0	1	0	1	0	0	1	1	0	0	0	0	0	0	0	0	0	0	0	0
2	19	11	1	1	0	0	1	0	4	2	0	0	0	0	0	1	0	1	0	0	0	6	1	0	6	0	0	0	0	3	7	0	1	0	0	0	0	1	1	0	0	0	0	0	0	0	0	0	0
1	85	10	0	1	0	0	0	0	0	2	0	0	0	0	0	1	0	0	0	0	0	0	1	0	3	0	0	0	0	0	2	0	1	0	0	0	0	0	0	0	0	0	0	0	1	0	0	0	0
2	81	11	0	1	0	0	0	0	0	2	0	0	0	0	0	1	0	0	0	0	0	0	1	0	4	0	0	0	0	0	2	0	0	0	0	0	0	0	0	0	0	0	0	0	1	0	0	0	0
1	40	8	0	1	0	1	0	2	0	4	0	0	0	0	0	0	1	1	0	0	0	0	1	0	3	10	0	0	0	0	0	0	0	0	0	0	0	0	0	0	0	0	0	0	0	0	0	0	0
2	35	11	0	1	0	1	0	2	0	4	0	0	0	0	0	0	1	0	0	0	0	0	1	0	3	10	0	0	0	0	0	0	0	0	0	0	0	0	0	0	0	0	0	0	0	0	0	0	0
1	52	8	0	0	0	0	1	0	0	5	0	0	0	0	0	0	0	0	0	0	0	0	1	0	1	30	0	0	0	0	1	0	0	0	0	0	0	0	0	0	0	0	0	0	0	0	0	0	0
1	29	11	0	0	0	0	1	0	0	5	0	0	0	0	0	0	0	0	0	1	0	14	1	0	0	20	0	0	0	0	1	0	1	1	1	1	0	0	0	0	0	0	0	0	0	0	0	0	0
2	56	12	0	0	0	0	1	0	0	5	0	0	0	0	0	0	0	0	0	0	0	0	1	0	2	0	0	0	0	0	1	0	1	0	0	0	0	0	0	0	0	0	0	0	0	0	0	0	0
2	31	15	1	0	0	0	1	0	0	5	0	0	0	0	0	0	0	1	0	1	0	3	1	0	1	0	0	0	0	0	1	0	1	0	0	1	0	0	0	0	0	0	0	0	0	0	0	0	0
2	72	7	0	0	0	0	0	0	0	1	0	0	0	0	0	0	0	0	0	0	0	0	0	0	4	0	0	0	0	0	3	0	1	0	0	0	0	0	0	0	0	0	0	0	0	0	0	0	0
1	54	13	0	0	0	0	0	0	2	2	0	0	0	0	0	1	0	0	0	0	0	0	1	0	0	0	0	1	0	0	4	0	1	1	1	1	0	0	0	0	0	0	0	0	0	0	0	0	0
2	43	13	0	1	0	0	0	0	2	2	0	0	0	0	0	1	0	0	0	0	0	1	1	0	3	0	0	0	0	1	1	0	1	0	0	0	0	0	0	0	0	0	0	0	0	0	0	0	0
1	54	11	0	0	0	0	0	1	0	5	0	0	0	0	0	0	0	0	0	0	0	6	1	0	0	0	0	0	0	0	0	0	0	0	0	0	0	0	0	0	0	0	0	0	0	0	0	0	0
2	53	17	0	0	0	0	0	1	0	5	0	0	0	0	0	0	0	0	0	0	0	4	1	0	7	0	0	0	2	0	2	0	1	1	1	0	0	0	0	0	0	0	0	0	0	0	0	0	0
1	53		0	1	0	0	0	0	0	6	0	0	0	0	0	0	0	0	0	0	0	0	1	0	1	20	0	0	0	0	1	0	0	0	0	1	0	0	0	0	0	0	0	0	1	0	0	0	1
1	22	14	0	0	0	0	0	0	0	6	0	0	0	0	0	0	0	0	0	0	0	20	1	0	0	0	0	0	0	10	5	0	0	0	0	0	0	1	0	0	0	0	0	0	0	0	0	0	0
1	20	12	0	0	0	0	0	0	0	6	0	0	0	0	0	0	0	0	0	0	0	10	1	0	2	0	0	0	2	5	5	0	1	0	0	0	0	1	1	0	0	0	0	0	0	0	0	0	0
1	80	8	0	0	0	0	0	0	0	6	0	0	0	0	0	0	0	0	0	0	0	0	0	0	0	0	0	0	0	0	1	0	0	0	0	0	1	0	0	0	0	0	0	0	0	0	0	0	0
2	49	12	0	1	0	0	0	0	0	6	0	0	0	0	0	0	0	1	0	0	0	12	1	0	4	10	0	0	0	0	1	0	0	0	1	0	0	0	0	0	0	0	0	0	1	0	0	0	1
2	78	4	0	0	0	0	0	0	0	6	0	0	0	0	0	0	0	0	0	0	0	0	0	0	0	0	0	0	0	0	0	0	0	0	0	0	1	0	0	0	0	0	0	0	0	0	0	0	0
1	63	13	0	1	0	0	0	0	0	4	0	0	0	0	0	0	0	0	0	0	0	0	1	0	2	0	0	0	0	0	0	0	0	0	0	0	1	0	0	0	0	0	0	0	0	0	0	1	0
1	28	13	0	0	0	0	0	0	0	4	0	0	0	0	0	0	0	0	0	0	0	0	1	0	0	0	0	0	1	1	5	0	1	1	1	1	1	0	0	0	0	0	0	0	0	0	0	0	0
1	32	13	0	0	0	0	0	0	0	4	0	0	0	0	0	0	0	0	0	0	0	0	1	0	0	0	0	0	0	0	1	0	1	0	0	0	1	0	0	0	0	0	0	0	0	0	0	0	0
2	67	8	0	1	0	0	0	0	0	4	0	0	0	0	0	0	0	0	0	0	0	0	1	0	2	0	0	0	0	0	0	0	1	0	0	0	1	0	0	0	0	0	0	0	0	0	1	1	0
1	65	18	0	0	0	0	0	0	0	4	0	0	0	0	0	0	1	0	0	0	0	6	1	0	2	0	0	0	1	0	1	0	0	0	0	0	0	0	0	0	0	0	0	1	1	0	0	1	0
2	64	17	0	0	0	0	0	0	0	4	0	0	0	0	0	0	1	0	0	0	0	4	1	0	4	0	0	0	1	0	1	0	1	0	0	0	0	0	0	0	0	0	0	0	1	0	0	1	0
2	76	12	0	0	0	0	0	0	0	4	0	0	1	0	0	0	0	0	0	0	0	0	1	0	4	0	0	0	0	0	0	0	1	0	0	0	0	0	0	0	0	0	0	0	0	0	0	1	0
1	28	12	0	1	0	0	0	0	0	4	0	0	1	0	0	0	0	0	0	0	0	6	1	0	0	0	0	0	0	1	0	0	0	1	1	1	0	0	0	0	0	0	0	0	1	1	0	0	0
2	53	12	0	1	0	0	0	0	0	4	0	0	1	0	0	0	0	0	0	0	0	0	1	0	0	20	0	0	0	0	0	0	1	1	1	1	0	0	0	0	0	0	0	0	1	0	0	0	0
2	25	14	0	1	0	0	0	0	0	4	0	0	1	0	0	0	0	0	0	0	0	10	1	0	0	0	0	0	0	1	0	0	0	0	0	0	0	1	0	0	0	0	0	0	0	0	0	0	0
2	47	12	1	0	0	0	0	0	0	1	0	0	1	0	0	0	0	1	0	0	0	70	1	0	0	0	0	0	0	0	2	0	0	0	0	0	0	0	0	0	0	0	0	0	0	0	0	0	0
1	25	16	1	1	0	0	0	0	0	3	0	0	1	0	0	0	0	1	0	0	0	10	1	0	0	0	1	0	0	5	10	0	1	0	0	0	0	1	0	0	0	0	0	0	1	0	0	0	0
2	45	11	1	0	0	0	0	0	0	3	0	0	1	0	0	0	0	1	0	0	0	0	1	0	0	0	0	0	0	0	0	0	1	0	1	1	0	1	0	0	0	0	0	0	0	0	0	0	0
1	54	12	0	0	0	1	0	0	0	4	0	0	1	0	0	0	0	0	1	0	1	0	1	0	0	0	0	0	0	0	0	0	0	0	0	0	0	0	0	0	0	0	0	0	0	0	0	0	0
2	55	16	0	1	0	1	0	0	0	4	0	0	1	0	0	0	0	1	0	0	0	4	1	0	0	0	0	0	0	0	0	0	1	1	1	0	0	0	0	0	0	0	0	0	1	0	1	1	1
2	28	19	0	0	0	1	0	0	0	4	0	0	1	0	0	0	0	1	0	0	0	7	1	0	0	0	0	0	0	1	1	0	0	0	0	0	0	1	0	0	0	0	0	0	0	0	0	0	0
2	61	15	0	1	0	0	0	0	0	3	0	0	1	0	0	0	0	0	0	0	1	0	1	0	0	0	0	0	0	2	0	0	1	0	0	0	1	0	0	0	1	0	0	0	0	0	0	1	0
2	25	14	1	0	0	0	0	0	0	3	0	0	1	0	0	0	0	1	0	0	0	10	1	0	0	10	0	0	1	5	5	0	1	0	0	0	0	1	0	0	0	0	0	0	0	0	0	0	0
1	75	7	0	0	0	0	0	1	0	4	0	0	1	0	0	0	0	0	0	0	1	0	0	0	1	0	0	0	0	0	0	0	1	0	0	0	0	0	0	0	0	0	0	0	1	0	0	0	0
1	39	10	0	1	0	0	0	1	0	4	0	0	1	0	0	0	0	0	0	0	0	3	1	0	0	20	0	0	0	0	0	0	1	0	0	1	0	0	0	0	0	0	0	0	1	0	0	1	1
2	73	7	0	0	0	0	0	1	0	4	0	0	1	0	0	0	0	0	0	0	1	0	1	0	0	0	0	0	0	0	0	0	1	0	0	0	0	0	0	0	0	0	0	0	1	0	0	0	0
2	57	10	0	0	0	0	0	1	0	4	0	0	1	0	0	0	0	0	0	0	0	5	1	0	0	20	0	0	0	0	2	0	1	0	0	0	1	0	0	0	0	0	0	0	1	0	0	0	0
1	69	20	0	0	0	0	0	0	0	3	0	0	1	0	0	0	0	0	0	0	0	20	1	0	0	50	0	0	4	1	1	0	0	0	0	0	1	0	0	0	1	0	0	1	1	0	0	1	0
2	70	17	0	0	0	0	0	0	0	3	0	0	1	0	0	0	0	0	0	0	0	18	1	0	0	30	0	0	5	0	4	0	0	1	0	0	0	0	0	0	1	0	0	0	0	0	0	1	0
1	78	7	0	0	0	0	0	0	0	2	0	0	0	0	0	1	0	0	0	0	1	0	1	0	0	0	0	0	0	0	0	0	0	0	0	0	1	0	0	0	0	0	0	0	0	0	0	0	0
2	77	7	0	0	0	0	0	0	0	2	0	0	0	0	0	1	0	0	0	0	0	0	1	1	0	0	0	0	0	0	0	0	0	0	0	0	0	0	0	0	0	0	0	0	0	0	0	0	0
1	54	11	0	0	0	0	0	0	0	5	0	0	0	0	0	0	0	0	0	0	0	0	1	0	2	0	0	0	0	0	0	0	1	0	0	0	1	0	0	0	0	0	0	0	1	0	0	1	0
2	56	11	0	1	0	0	0	0	0	5	0	0	0	0	0	0	0	0	0	0	0	0	1	0	0	0	0	0	0	0	1	0	1	0	0	0	0	0	0	0	0	0	0	0	1	0	0	1	0
1	51	13	0	1	0	0	0	0	0	5	0	1	0	0	0	0	0	0	0	0	0	10	1	0	1	0	0	0	2	0	1	0	1	0	1	1	0	0	0	0	0	0	0	0	1	1	1	1	0
2	52	16	0	1	0	0	0	0	0	5	0	1	0	0	0	0	0	0	0	0	0	30	1	0	1	0	0	0	2	0	1	0	1	0	0	1	0	0	0	0	0	0	0	0	1	1	1	1	0
2	30	17	0	1	0	0	0	0	0	5	0	1	0	0	0	0	0	0	0	0	0	20	1	0	1	0	0	0	3	2	1	0	1	0	0	0	0	0	0	0	0	0	0	1	1	0	1	1	0
2	27	14	0	1	0	0	0	0	0	5	0	1	0	0	0	0	0	0	0	0	0	10	1	0	2	0	0	0	1	0	2	0	1	0	0	1	0	0	0	0	0	0	0	0	0	0	1	1	0
2	21	13	0	1	0	0	0	0	0	5	0	1	0	0	0	0	0	0	0	0	0	30	1	0	2	0	0	0	2	2	2	0	1	0	0	0	0	1	1	0	0	0	0	0	0	0	1	1	0
2	32	12	0	0	0	2	0	0	0	3	0	1	0	0	0	0	0	0	0	0	0	0	1	0	7	0	0	0	0	0	2	0	1	0	0	0	0	0	0	0	0	0	0	0	0	0	0	0	0
1	37	11	0	1	1	3	4	2	0	11	0	0	0	0	0	0	0	0	1	1	0	2	1	0	4	0	0	0	0	0	0	0	0	1	1	1	0	0	0	0	0	0	0	1	1	0	0	0	0
1	35	11	0	0	1	3	4	2	0	11	0	0	0	0	0	0	0	0	1	0	0	0	1	0	4	0	0	0	0	0	0	0	0	1	1	1	0	0	0	0	0	0	0	1	1	0	0	0	0
2	64	7	0	1	1	3	4	2	0	11	0	0	0	0	0	0	0	0	0	0	0	0	0	0	4	0	0	0	0	0	0	0	0	0	0	0	0	0	0	0	0	0	0	0	0	0	0	0	0
2	28	12	0	1	1	3	4	2	0	11	0	0	0	0	0	0	0	0	0	0	0	0	1	0	4	5	0	0	0	0	0	0	0	0	0	0	0	0	0	0	0	0	0	1	1	0	0	0	0
2	26	14	1	0	1	3	4	2	0	11	0	0	0	0	0	0	0	1	0	0	0	2	1	0	4	0	0	0	0	0	1	0	1	0	0	0	0	0	0	0	0	0	0	1	1	0	0	0	0
1	61	8	0	0	0	1	1	0	0	7	0	0	0	0	0	0	0	0	0	1	0	0	0	0	2	0	0	0	0	0	0	0	1	0	0	0	0	0	0	0	0	0	0	0	0	0	0	0	0
2	58	8	0	0	0	1	1	0	0	7	0	0	0	0	0	0	0	0	0	0	1	0	0	0	4	0	0	0	0	0	0	0	1	0	0	0	1	0	0	0	0	0	0	0	0	0	0	0	0
2	31	18	0	0	0	1	1	0	0	7	0	0	0	0	0	0	0	0	0	0	0	4	1	0	4	0	0	0	0	1	1	0	1	1	0	0	0	0	0	0	0	0	0	0	0	0	0	0	0
1	49	9	0	0	0	0	0	0	0	3	0	0	0	0	0	0	0	0	1	0	0	5	0	0	2	20	0	0	0	0	1	0	0	0	0	0	1	0	0	0	0	0	0	0	0	0	0	0	0
1	20	12	0	0	0	0	0	0	0	3	0	0	0	0	0	0	0	0	0	0	0	30	1	0	0	20	0	0	0	2	2	0	0	0	0	0	0	0	0	0	0	0	0	0	0	0	0	1	0
2	70	7	0	1	0	0	0	0	0	3	0	0	0	0	0	0	0	0	0	0	0	0	0	0	4	0	0	0	0	0	0	0	1	0	0	0	1	0	0	0	0	0	0	0	0	0	1	1	0
1	58	11	0	1	0	0	0	0	0	5	0	0	0	0	0	0	0	0	0	0	0	1	1	0	4	0	0	0	0	0	0	0	0	0	0	0	1	0	0	0	1	0	0	0	1	1	1	1	1
2	58	17	0	0	0	0	0	0	0	5	0	0	0	0	0	0	0	0	0	0	0	1	1	0	4	0	0	0	1	0	0	0	0	1	1	0	0	0	0	0	1	0	0	0	1	1	0	1	1
2	26	21	0	1	0	0	0	0	0	5	0	0	0	0	0	0	0	0	0	0	0	10	1	0	4	0	0	0	3	3	5	0	1	1	1	1	0	1	0	0	0	0	0	1	1	1	1	1	1
1	72	10	0	0	0	0	0	0	0	2	0	0	0	0	0	1	0	0	0	0	0	0	0	0	4	0	0	0	0	0	20	0	0	0	0	0	0	0	0	0	0	0	0	0	0	0	1	1	0
1	19	11	0	0	0	0	0	2	2	4	0	0	0	0	0	0	0	0	0	0	0	25	1	0	5	0	0	0	0	2	10	0	1	0	0	0	0	0	0	0	0	0	0	0	1	0	0	0	0
1	18	10	0	0	0	0	0	2	2	4	0	0	0	0	0	0	0	0	0	0	0	40	1	0	10	0	0	0	0	0	10	0	0	0	0	0	0	0	0	0	0	0	0	0	0	1	0	0	0
2	43	11	0	0	0	0	0	2	2	4	0	0	0	0	0	0	0	0	0	0	0	1	0	0	7	0	0	0	0	0	4	0	1	0	0	1	0	0	0	0	0	0	0	0	0	0	0	0	0
2	54	13	0	1	0	0	0	0	0	4	0	0	0	0	0	0	0	0	0	0	0	40	1	0	4	0	0	1	1	1	3	0	1	1	0	0	0	0	0	0	0	0	0	0	1	0	0	1	0
2	29	20	0	0	0	0	0	0	0	4	0	0	0	0	0	0	0	0	0	0	0	60	1	0	2	0	0	0	0	2	2	0	0	1	1	1	0	1	0	1	0	0	0	0	1	0	0	1	0
1	58	8	0	0	0	0	0	0	1	5	0	0	0	0	0	0	1	0	0	0	0	0	0	0	4	20	0	0	0	0	0	0	1	0	0	0	1	0	0	0	0	0	0	1	1	0	0	0	0
2	54	8	0	0	0	0	0	0	1	5	0	0	0	0	0	0	1	0	0	0	0	0	1	0	4	20	0	0	0	0	0	0	1	0	0	0	1	0	0	0	0	0	0	1	1	0	0	0	0
2	22	14	0	0	0	0	0	0	1	5	0	0	0	0	0	0	1	0	0	0	0	6	1	0	4	0	0	0	0	1	1	0	1	1	1	1	0	1	1	0	0	0	0	0	0	0	0	0	0
1	63	11	0	0	0	0	0	0	0	4	0	0	0	0	0	0	0	0	0	0	0	0	1	0	4	20	0	0	0	0	2	0	1	0	0	0	1	0	0	0	1	0	0	0	0	0	0	0	0
2	59	12	0	0	0	0	0	0	0	4	0	0	0	0	0	0	0	0	0	0	0	0	1	0	4	0	0	0	0	0	0	0	1	0	0	0	0	0	0	0	1	0	0	0	0	0	0	0	0
1	59	11	0	0	0	0	0	0	0	5	0	0	0	0	0	0	1	0	0	0	0	10	1	0	4	20	0	0	0	0	4	0	1	0	0	1	0	0	0	0	0	0	0	0	0	0	0	0	0
2	55	11	0	0	0	0	0	0	0	5	0	0	0	0	0	0	1	0	0	0	0	0	1	0	4	12	0	0	0	0	2	0	0	0	0	1	0	0	0	0	0	0	0	0	0	0	0	0	0
1	52	11	0	0	0	0	0	2	0	5	0	0	0	0	0	0	0	0	0	0	0	7	1	0	5	20	0	0	0	0	0	0	1	0	0	1	0	0	0	0	1	0	0	0	1	0	0	0	0
1	23	13	0	1	0	0	0	2	0	5	0	0	0	0	0	0	0	0	0	0	0	8	1	0	4	0	0	0	2	5	8	0	1	1	0	1	0	1	1	0	0	0	0	0	1	0	0	1	0
1	21	13	0	0	0	0	0	2	0	5	0	0	0	0	0	0	0	0	0	0	0	10	1	0	4	0	0	1	0	2	2	0	1	0	0	0	0	1	0	0	0	0	0	0	0	0	0	0	0
2	44	11	0	0	0	0	0	2	0	5	0	0	0	0	0	0	0	0	0	0	0	7	1	0	4	20	0	0	0	0	2	0	1	0	0	0	0	0	0	0	1	0	0	1	1	0	0	0	0
2	82	7	0	0	0	0	0	1	1	4	0	0	0	0	0	0	0	0	0	0	0	0	0	0	4	0	0	0	0	0	0	0	1	0	0	0	0	0	0	0	0	0	0	0	0	0	0	0	0
1	45	8	0	0	0	0	0	1	1	4	0	0	0	0	0	0	0	0	1	0	0	0	0	0	4	40	0	0	0	0	0	0	0	0	0	1	0	0	0	0	0	0	0	0	1	0	0	0	0
2	38	11	0	0	0	0	0	1	1	4	0	0	0	0	0	0	0	0	0	0	0	3	1	0	6	0	0	0	0	1	0	0	1	0	0	1	0	0	0	0	0	0	0	0	1	0	0	0	0
2	57	10	0	0	0	0	0	0	2	7	0	0	0	0	0	0	1	0	0	0	0	0	1	0	2	20	0	0	0	0	0	0	1	0	0	0	0	0	0	0	0	0	0	0	0	0	0	0	0
1	79	7	0	1	0	0	1	1	3	5	0	0	0	0	0	0	0	0	0	0	0	0	0	1	2	0	0	0	0	0	0	0	1	0	0	0	0	0	0	0	0	0	0	0	0	0	1	1	0
1	45	8	0	1	0	0	1	1	3	5	0	0	0	0	0	0	0	0	0	0	0	0	1	0	4	0	0	0	0	0	0	0	0	0	0	0	0	0	0	0	0	0	0	0	0	0	0	1	0
1	19	9	0	1	0	0	1	1	3	5	0	0	0	0	0	0	0	0	0	0	0	15	1	0	3	0	0	0	1	1	1	0	0	0	0	0	0	1	0	0	0	0	0	0	0	0	1	1	0
2	45	8	0	0	0	0	1	1	3	5	0	0	0	0	0	0	0	0	0	0	0	0	0	0	4	0	0	0	0	0	0	0	0	0	0	0	0	0	0	0	0	0	0	0	0	0	0	0	0
2	17	9	0	1	0	0	1	1	3	5	0	0	0	0	0	0	0	0	0	0	0	14	1	0	4	0	0	0	1	1	1	0	0	0	0	0	0	1	0	0	0	0	0	0	0	0	1	1	0
2	75	11	0	0	0	0	0	0	0	1	0	0	0	0	0	0	1	0	0	0	0	0	1	0	4	0	0	0	0	0	2	0	0	0	0	0	1	0	0	0	0	0	0	0	0	0	0	0	0
1	73	10	0	0	0	0	0	0	0	2	0	0	0	0	0	0	0	0	0	0	0	0	0	0	2		0	0	0	0	1	0	0	0	0	0	1	0	0	0	0	0	0	0	0	0	0	0	0
2	68	13	0	0	0	0	0	0	0	2	0	0	0	0	0	0	0	0	0	0	0	0	1	0	2	0	0	0	0	0	1	0	0	0	0	0	1	0	0	0	0	0	0	0	0	0	0	0	0
1	60	12	0	0	0	0	0	0	0	5	0	0	0	0	0	1	0	0	0	0	0	10	0	0	0	0	0	0	0	0	0	0	1	0	0	0	0	0	0	0	0	0	0	1	1	0	0	1	0
2	56	11	0	0	0	0	0	0	0	5	0	0	0	0	0	0	1	0	0	0	0	14	1	0	6	15	0	0	0	0	2	0	1	0	0	0	0	0	0	0	0	0	0	0	0	0	0	0	0
1	42	14	0	0	0	0	1	1	1	4	0	0	0	0	0	0	0	0	0	0	0	2	1	0	4	0	0	0	0	0	0	0	1	1	1	1	0	0	0	0	0	0	0	0	0	0	0	0	0
1	19	11	1	1	0	0	1	1	1	4	0	0	0	0	0	0	0	1	0	0	0	5	1	0	7	0	0	0	3	2	3	0	1	0	0	0	0	1	0	0	0	0	0	0	0	0	0	0	1
2	41	11	0	0	0	0	1	1	1	4	0	0	0	0	0	0	0	0	0	0	0	0	0	0	10	0	0	0	0	0	4	0	0	0	0	0	0	0	0	0	0	0	0	0	0	0	0	0	0
2	74	7	0	0	0	0	1	1	1	4	0	0	0	0	0	0	0	0	0	0	0	0	0	0	4	0	0	0	0	0	0	0	1	0	0	0	1	0	0	0	0	0	0	0	0	0	0	0	0
1	84	12	0	1	0	0	0	0	0	2	0	0	0	0	0	1	0	0	0	0	0	0	0	0	2	0	0	0	1	0	1	0	1	0	0	0	0	0	0	0	1	0	0	0	1	0	1	1	0
2	56	17	0	1	0	0	0	0	0	2	0	0	0	0	0	1	0	0	0	0	0	20	1	0	2	0	0	0	1	1	1	0	1	1	0	1	0	1	0	0	0	0	0	0	1	1	1	1	0
1	64	8	0	0	1	1	0	0	0	7	0	0	0	0	0	0	0	0	0	0	0	0	1	0	4	0	0	0	0	0	0	0	0	0	0	0	0	0	0	0	0	0	0	0	1	0	0	0	0
1	32	11	0	0	1	1	0	0	0	7	0	0	0	0	0	0	0	0	1	1	0	3	1	0	4	20	0	0	0	0	0	0	1	0	0	0	0	0	0	0	0	0	0	0	0	0	0	0	0
1	31	11	0	0	1	1	0	0	0	7	0	0	0	0	0	0	0	0	0	0	0	0	1	0	3	20	0	0	0	0	0	0	1	0	0	0	0	0	0	0	0	0	0	0	0	0	0	0	0
1	28	11	0	0	1	1	0	0	0	7	0	0	0	0	0	0	0	0	1	0	0	48	1	0	4	0	0	0	0	0	0	0	0	0	0	0	0	0	0	0	0	0	0	0	0	0	0	0	0
1	24	11	0	0	1	1	0	0	0	7	0	0	0	0	0	0	0	0	0	0	0	4	1	0	4	0	0	0	0	0	0	0	0	1	1	1	0	0	0	0	0	0	0	0	1	0	0	0	0
2	51	8	0	0	1	1	0	0	0	7	0	0	0	0	0	0	0	0	0	0	0	0	1	1	4	0	0	0	0	0	1	0	0	0	0	0	0	0	0	0	0	0	0	1	1	0	1	1	0
2	22	14	0	1	1	1	0	0	0	7	0	0	0	0	0	0	0	0	0	0	0	0	1	0	4	0	0	0	0	0	2	0	0	0	0	0	0	0	0	0	0	0	0	0	0	0	0	1	0
1	53	11	0	0	0	0	0	0	0	3	0	0	0	0	0	0	0	0	0	0	0	0	1	0	4	0	0	1	0	2	6	0	0	0	0	0	0	0	0	0	0	0	0	0	0	0	0	0	0
1	48	11	0	0	0	0	0	0	0	3	0	0	0	0	0	0	0	0	0	0	0	0	1	0	4	0	0	1	3	0	5	0	1	0	0	0	1	0	0	0	0	0	0	0	0	0	0	0	0
2	52	16	0	0	0	0	0	0	0	4	0	0	0	0	0	0	1	0	0	0	0	20	1	0	2	0	0	0	1	0	1	0	1	1	1	1	0	0	0	0	0	0	1	1	1	0	1	1	0
1	46	8	0	0	0	0	0	0	1	4	0	0	0	0	0	0	0	0	0	0	0	0	1	0	4	20	0	0	0	0	0	0	1	0	0	1	0	0	0	0	0	0	0	1	1	0	0	0	0
1	21	12	0	0	0	0	0	0	1	4	0	0	0	0	0	0	0	0	0	0	0	20	1	0	4	0	0	0	0	0	0	0	0	1	0	1	0	0	0	0	0	0	0	1	1	0	0	0	0
1	19	13	0	0	0	0	0	0	1	4	0	0	0	0	0	0	0	0	0	0	0	10	1	0	0	0	0	0	0	0	0	0	0	0	0	0	1	0	0	0	0	0	0	0	0	0	0	0	0
2	43	14	0	0	0	0	0	0	1	4	0	0	0	0	0	0	0	0	0	0	0	3	1	0	4	10	0	0	0	0	0	0	1	1	1	1	0	0	0	0	0	0	0	1	1	0	0	0	0
2	67	7	0	0	0	0	0	0	1	4	0	0	0	0	0	0	0	0	0	0	0	0	0	0	2	10	0	0	0	0	0	0	1	0	0	0	1	0	0	0	0	0	0	0	0	0	0	0	0
2	73		0	0	0	0	0	0	0	1	0	0	1	0	0	0	0	0	0	0	0	8	1	0	10	0	0	0	2	1	2	0	1	0	0	0	0	0	0	0	0	0	0	0	1	0	1	1	0
2	50	14	0	0	0	0	0	0	0	1	0	0	1	0	0	0	0	0	0	0	0	0	1	0	6	0	0	0	0	0	0	0	1	1	1	1	0	0	0	0	1	0	0	0	1	0	0	0	0
1	61	10	0	0	0	0	0	0	0	4	0	0	1	0	0	0	0	0	0	0	0	0	1	0	4	0	0	0	0	2	1	0	1	0	0	0	0	0	0	0	1	0	0	0	1	0	0	0	0
1	34	17	0	1	0	0	0	0	0	4	0	0	1	0	0	0	0	0	0	0	0	15	1	0	4	15	0	0	2	15	10	0	1	1	1	1	0	1	0	0	0	0	1	0	0	0	0	0	0
1	27	17	0	0	0	0	0	0	0	4	0	0	1	0	0	0	0	0	0	0	0	20	1	0	4	0	0	0	2	4	3	0	1	0	0	1	0	1	0	0	0	0	0	0	0	0	0	0	0
2	58	13	0	0	0	0	0	0	0	4	0	0	1	0	0	0	0	0	0	0	0	30	1	0	30	0	0	0	0	2	1	0	1	1	1	1	0	0	0	0	1	0	0	0	1	0	0	0	0
1	44	18	0	0	0	0	0	0	0	3	0	0	1	0	0	0	0	1	0	0	0	10	1	0	4	10	1	0	0	10	0	0	0	0	0	0	1	1	0	0	0	0	0	1	1	1	0	0	0
1	44	16	0	0	0	0	0	0	0	3	0	0	1	0	0	0	0	0	0	0	0	1	1	0	4	0	1	0	0	10	0	0	0	0	0	0	1	0	0	0	0	0	0	1	1	0	0	0	0
2	81	11	0	1	0	0	0	0	0	3	0	0	1	0	0	0	0	0	0	0	0	0	1	0	4	0	0	1	0	1	2	0	1	0	0	0	1	0	0	0	0	0	0	1	1	0	0	0	0
1	62	17	0	0	0	0	0	0	0	2	0	0	1	0	0	0	0	0	0	0	0	50	1	0	2	0	0	0	1	1	3	0	1	0	0	1	0	0	0	0	0	0	0	0	1	0	1	0	0
2	56	17	0	0	0	0	0	0	0	2	0	0	1	0	0	0	0	0	0	0	0	30	1	0	0	0	0	0	1	1	3	0	1	0	0	1	0	0	0	0	0	0	0	0	1	0	0	0	0
2	79	12	0	0	0	0	0	0	0	1	0	0	1	0	0	0	0	0	0	0	0	0	0	0	4	0	0	0	0	4	6	0	1	0	0	0	0	0	0	0	1	0	0	0	0	0	0	1	0
2	61	12	0	1	0	0	0	2	0	2	0	0	1	0	0	0	0	0	0	0	0	0	0	0	2	0	0	0	0	0	1	0	1	0	0	0	0	0	0	0	0	0	0	0	0	0	0	0	0
2	37	13	0	1	0	0	0	2	0	2	0	0	1	0	0	0	0	0	1	1	0	2	1	0	4	0	0	0	0	0	0	0	0	1	1	1	0	0	0	0	0	0	0	0	1	0	1	0	0
1	86	10	0	0	0	0	0	0	0	2	0	0	1	0	0	0	0	0	0	0	0	0	0	0	0	0	0	0	0	0	0	0	0	0	0	0	1	0	0	0	0	0	0	1	1	0	1	1	0
2	82	7	0	0	0	0	0	0	0	2	0	0	1	0	0	0	0	0	0	0	0	0	0	0	4	0	0	0	0	0	0	0	0	0	0	0	1	0	0	0	0	0	0	1	1	0	1	1	0
2	79	14	0	1	0	0	0	0	0	1	0	0	0	0	1	0	0	0	0	0	1	0	0	0	4	0	0	1	0	0	1	0	1	0	0	0	0	0	0	0	0	0	0	0	0	0	0	0	0
1	75	7	0	0	0	0	0	0	0	3	0	0	0	0	1	0	0	0	0	0	0	0	1	0	4	0	0	0	0	0	0	0	0	0	0	0	0	0	0	0	0	0	0	0	1	0	0	0	0
1	50	13	0	0	0	0	0	0	0	3	0	0	0	0	1	0	0	0	0	0	0	0	1	0	0	15	0	0	0	8	2	0	0	0	0	1	0	0	0	0	0	0	0	0	1	0	1	1	0
2	77	7	0	0	0	0	0	0	0	3	0	0	0	0	1	0	0	0	0	0	0	0	1	0	4	0	0	0	0	0	0	0	0	0	0	0	0	0	0	0	0	0	0	0	1	0	0	0	0
1	65	8	0	0	0	0	0	0	0	8	0	0	0	0	0	0	0	0	0	0	0	0	1	0	0	0	0	0	0	0	0	0	1	0	0	0	0	0	0	0	0	0	0	0	0	0	0	0	0
1	35	8	0	0	0	0	0	0	0	8	0	0	0	0	0	0	0	0	0	0	0	0	1	0	0	20	0	0	0	0	0	0	1	0	0	0	0	0	0	0	0	0	0	0	0	0	0	0	0
1	27	8	0	0	0	0	0	0	0	8	0	0	0	0	0	0	0	0	0	0	0	0	1	0	0	15	0	0	0	0	0	0	1	0	0	0	0	0	0	0	0	0	0	0	0	0	0	0	0
2	61	8	0	0	0	0	0	0	0	8	0	0	0	0	0	0	0	0	0	0	0	0	1	0	0	0	0	0	0	0	0	0	0	0	0	0	1	0	0	0	0	0	0	0	0	0	0	0	0
2	24	11	0	0	0	0	0	0	0	8	0	0	0	0	0	0	0	0	0	0	0	0	1	0	0	5	0	0	0	5	7	0	0	0	0	0	0	0	0	0	0	0	0	0	0	0	0	0	0
1	42	15	0	0	0	1	0	1	2	6	0	0	0	0	0	0	0	0	0	0	0	0	1	0	4	0	0	0	0	0	1	0	1	1	1	1	0	0	0	0	0	0	0	0	1	0	1	1	0
1	19	11	1	0	0	1	0	1	2	6	0	0	0	0	0	0	0	1	0	0	0	7	1	0	3	0	0	0	1	3	0	0	1	0	0	0	0	0	0	0	0	0	0	0	1	0	0	0	0
2	40	15	0	0	0	1	0	1	2	6	0	0	0	0	0	0	0	0	0	0	0	0	1	0	4	0	0	0	0	0	1	0	0	1	1	1	0	0	0	0	0	0	0	0	1	0	0	0	0
2	18	10	1	0	0	1	0	1	2	6	0	0	0	0	0	0	0	1	0	0	0	18	1	0	15	0	0	0	0	0	0	0	1	0	0	0	0	0	0	0	0	0	0	0	0	0	0	0	0
1	60	20	0	0	0	0	0	0	0	4	0	0	0	0	0	0	1	1	0	0	0	60	1	0	0	0	1	0	0	0	1	0	1	0	0	0	0	1	0	0	0	0	0	1	1	0	0	0	0
2	58	13	0	1	0	0	0	0	0	4	0	0	0	0	0	0	1	0	0	0	0	15	1	0	0	0	1	0	0	1	4	0	0	0	0	0	0	0	0	0	0	0	0	1	1	0	0	1	0
2	28	18	0	1	0	0	0	0	0	4	0	0	0	0	0	0	1	1	0	0	0	50	1	0	0	0	1	0	1	4	4	0	0	0	0	0	0	1	0	0	0	0	0	1	1	0	0	1	0
1	65	13	0	0	0	0	0	0	0	4	0	0	0	0	0	0	1	0	0	0	0	0	0	0	0	10	0	0	0	0	0	0	1	0	0	0	1	0	0	0	0	0	0	0	0	0	0	0	0
2	62	11	0	0	0	0	0	0	0	4	0	0	0	0	0	0	1	0	0	0	0	0	1	0	6	0	0	0	0	0	0	0	1	0	0	0	0	0	0	0	0	0	0	0	0	0	0	0	0
2	54	12	0	0	0	0	0	0	0	3	0	0	0	0	0	1	0	0	0	0	0	4	1	0	0	0	0	0	1	1	2	0	0	1	1	1	0	0	0	0	0	0	0	0	1	0	0	0	0
1	54	8	0	0	0	0	0	0	0	3	0	0	0	0	0	0	0	0	0	1	0	0	0	0	1	20	0	0	0	0	0	0	0	0	0	0	0	0	0	0	0	0	0	0	0	0	0	0	0
1	21	10	0	0	0	0	0	0	0	3	0	0	0	0	0	0	0	0	0	0	0	0	1	0	3	20	0	0	0	0	0	0	0	0	0	1	0	0	0	0	0	0	0	0	0	0	0	1	0
2	58	8	0	0	0	0	0	0	0	3	0	0	0	0	0	0	0	0	0	1	0	0	0	0	10	0	0	0	0	0	0	0	0	0	0	0	1	0	0	0	0	0	0	0	0	0	0	1	0
1	77	17	0	1	0	0	0	0	0	2	0	0	0	0	0	0	0	0	0	0	0	0	1	0	1	0	0	0	2	0	2	0	1	0	0	0	0	0	0	0	0	0	0	0	1	0	0	0	0
2	73	16	0	1	0	0	0	0	0	2	0	0	0	0	0	0	0	0	0	0	0	0	1	0	3	0	0	0	2	0	0	0	1	0	0	0	0	0	0	0	0	0	0	0	1	0	0	0	0
1	84	7	0	0	0	0	0	0	0	2	0	0	0	0	0	0	1	0	0	0	0	0	0	0	4	0	0	0	0	0	0	0	0	0	0	0	0	0	0	0	0	0	0	0	0	0	0	1	0
2	82	7	0	0	0	0	0	0	0	2	0	0	0	0	0	0	1	0	0	0	0	0	0	0	4	0	0	0	0	0	0	0	0	0	0	0	0	0	0	0	0	0	0	0	0	0	0	0	0
1	54	11	0	0	0	0	0	0	1	7	0	0	0	0	0	0	0	0	0	0	0	0	1	0	0	30	0	0	0	0	2	0	1	0	0	0	0	0	0	0	0	0	0	0	0	0	0	0	0
2	51	12	0	0	0	0	0	0	1	7	0	0	0	0	0	0	0	0	0	0	0	0	1	0	2	30	0	0	0	0	0	0	1	0	0	0	0	0	0	0	0	0	0	0	0	0	0	0	0
2	29	14	0	0	0	0	0	0	1	7	0	0	0	0	0	0	0	0	0	0	0	0	1	0	0	0	0	0	0	0	0	0	1	0	1	1	0	0	0	0	0	0	0	0	0	0	0	0	0
2	19	11	0	0	0	0	0	0	1	7	0	0	0	0	0	0	0	0	0	0	0	3	1	0	3	0	0	0	0	1	2	0	0	0	0	0	0	0	0	0	0	0	0	0	0	0	0	0	0
1	98	7	0	0	0	0	0	1	0	6	0	0	0	0	0	0	0	0	0	0	0	0	0	0	4	0	0	0	0	0	0	0	1	0	0	0	0	0	0	0	0	0	0	0	1	0	0	1	0
2	23	14	1	0	0	0	0	1	0	6	0	0	0	0	0	0	0	1	0	0	0	14	1	0	3	0	0	0	0	2	3	0	0	0	0	0	0	1	1	0	0	0	0	0	0	0	0	0	0
1	44	11	0	0	0	0	0	1	0	6	0	0	0	0	0	0	0	0	0	0	0	0	1	0	3	0	0	0	0	0	0	0	0	0	0	1	0	0	0	0	0	0	0	0	1	0	0	0	0
1	20	11	1	0	0	0	0	1	0	6	0	0	0	0	0	0	0	1	0	0	0	10	1	0	2	0	0	0	0	2	4	0	0	0	0	1	0	0	0	0	0	0	0	0	0	0	0	0	0
2	46	11	0	0	0	0	0	1	0	6	0	0	0	0	0	0	0	0	0	0	0	0	1	0	3	0	0	0	0	0	0	0	0	0	0	1	0	0	0	0	0	0	0	0	0	0	0	0	0
2	75	7	0	0	0	0	0	1	0	6	0	0	0	0	0	0	0	0	0	0	0	0	1	0	4	0	0	0	0	0	0	0	1	0	0	0	0	0	0	0	0	0	0	0	1	0	0	1	0
1	53	8	0	0	0	0	0	0	0	3	0	0	0	0	0	0	0	0	0	0	0	0	0	0	3	0	0	0	0	0	0	0	0	0	0	1	0	0	0	0	0	0	0	0	0	0	0	0	0
2	52	8	0	1	0	0	0	0	0	3	0	0	0	0	0	0	0	0	0	0	0	0	1	0	5	0	0	0	0	0	0	0	0	0	0	0	1	0	0	0	0	0	0	0	0	0	0	0	0
2	60	12	0	1	0	0	0	0	0	2	0	0	0	0	0	1	0	0	0	0	0	14	1	0	4	0	0	0	0	1	1	0	0	0	0	0	0	0	0	0	0	0	0	0	1	0	1	1	0
1	48	11	0	0	0	0	0	0	0	5	0	0	0	0	0	0	0	0	0	0	0	0	1	0	3	30	0	0	0	0	1	0	0	0	0	1	0	0	0	0	0	0	0	0	0	0	0	0	0
1	23	13	0	0	0	0	0	0	0	5	0	0	0	0	0	0	0	0	0	0	0	20	1	0	2	0	0	0	0	4	5	0	0	0	0	0	0	1	1	0	0	0	0	0	0	0	0	0	0
1	21	13	1	0	0	0	0	0	0	5	0	0	0	0	0	0	0	1	0	0	0	30	1	0	2	0	0	0	0	4	6	0	1	0	0	0	0	1	1	0	0	0	0	0	0	0	0	0	0
2	46	11	0	0	0	0	0	0	0	5	0	0	0	0	0	0	0	0	0	0	0	0	0	0	3	0	0	0	0	0	2	0	1	0	0	1	0	0	0	0	0	0	0	0	0	0	0	0	0
2	84	5	0	0	0	0	0	0	0	5	0	0	0	0	0	0	0	0	0	0	0	0	0	0	4	0	0	0	0	0	1	0	1	0	0	0	0	0	0	0	0	0	0	0	0	0	0	1	0
1	52	11	0	1	0	0	0	0	2	5	0	0	0	0	0	0	0	0	1	0	1	0	1	0	2	0	0	0	0	0	1	0	0	0	0	1	0	0	0	0	0	0	0	0	1	0	0	0	1
1	18	9	1	1	0	0	0	0	2	5	0	0	0	0	0	0	0	1	0	0	0	16	1	0	2	0	0	0	0	0	0	0	1	0	0	0	0	1	0	0	0	0	0	1	1	0	0	1	0
2	58	14	0	1	0	0	0	0	2	5	0	0	0	0	0	0	0	0	0	0	0	4	1	0	4	8	0	1	0	0	1	0	1	1	1	1	0	0	0	0	0	0	0	0	1	0	0	0	1
2	20	12	1	1	0	0	0	0	2	5	0	0	0	0	0	0	0	1	0	0	0	7	1	0	4	0	0	0	0	2	4	0	1	0	0	0	0	1	0	0	0	0	0	0	1	0	0	0	0
2	34	16	0	0	0	0	0	0	0	4	0	0	0	0	0	0	0	0	0	0	0	10	1	0	3	0	1	0	2	1	1	0	1	1	0	1	0	1	1	0	0	0	0	0	1	0	0	0	0
1	60	16	0	0	0	0	0	0	0	4	0	0	0	0	0	0	0	0	0	0	0	0	1	0	2	0	0	0	1	1	1	0	1	0	0	0	0	0	0	0	0	0	0	0	1	0	0	0	0
2	62	12	0	0	0	0	0	0	0	4	0	0	0	0	0	0	0	0	0	0	0	0	1	0	5	0	1	0	1	1	2	0	1	0	0	0	0	0	0	0	0	0	0	0	1	0	0	0	0
1	34	11	0	1	0	0	0	0	0	8	0	0	0	0	0	0	0	0	0	0	0	0	1	0	3	0	0	0	0	2	1	0	1	0	1	1	0	0	0	0	0	0	0	0	1	0	0	0	1
2	56	8	0	0	0	0	0	0	0	8	0	0	0	0	0	0	0	0	0	0	0	0	1	0	0	10	0	0	0	0	1	0	0	0	0	0	0	0	0	0	0	0	0	0	1	0	0	0	0
2	89	0	0	0	0	0	0	0	0	2	0	0	0	0	0	0	0	0	0	0	0	0	0	0	0	0	0	0	0	0	0	0	0	0	0	0	1	0	0	0	0	0	0	0	1	0	0	1	0
1	49	11	0	0	0	0	0	1	1	4	0	0	0	0	0	0	0	0	0	0	0	0	1	0	4	40	0	0	0	0	0	0	1	0	0	0	1	0	0	0	0	0	0	0	0	0	0	0	0
1	16	8	1	0	0	0	0	1	1	4	0	0	0	0	0	0	0	1	0	0	0	10	1	0	4	0	0	0	0	0	0	0	1	0	0	0	0	1	1	0	0	0	0	0	0	0	0	0	0
2	43	11	0	0	0	0	0	1	1	4	0	0	0	0	0	0	0	0	0	0	0	0	1	0	4	0	0	0	0	0	0	0	1	0	0	0	0	0	0	0	0	0	0	0	0	0	0	0	0
2	20	12	1	1	0	0	0	1	1	4	0	0	0	0	0	0	0	1	0	0	0	4	1	0	4	0	0	0	2	6	10	0	0	0	0	0	0	1	1	0	0	0	0	0	0	1	0	0	1
1	68	7	0	0	0	0	0	0	0	3	0	0	0	0	0	0	0	0	0	0	0	0	1	0	4	0	0	0	0	0	0	0	1	0	0	0	0	0	0	0	0	0	0	0	0	0	0	1	0
2	63	7	0	0	0	0	0	0	0	3	0	0	0	0	0	0	0	0	0	0	0	0	1	0	4	0	0	0	0	0	0	0	1	0	0	0	0	0	0	0	0	0	0	0	0	0	0	1	0
2	76	7	0	1	0	0	0	0	0	1	0	0	0	0	0	0	0	0	0	0	0	0	0	0	0	0	0	0	0	0	0	0	1	0	0	0	0	0	0	0	0	0	0	0	0	0	1	1	0
2	70	14	0	0	0	0	0	0	0	1	0	0	1	0	0	0	0	0	0	0	0	10	1	0	0	5	0	1	1	3	3	0	0	0	0	0	0	0	0	0	1	0	0	1	1	0	0	1	0
1	23	9	0	0	0	0	0	0	0	2	0	0	1	0	0	0	0	0	0	0	0	10	1	0	0	0	0	0	2	4	5	0	0	0	0	1	0	0	0	0	0	0	0	0	0	0	0	0	0
2	50	12	0	0	0	0	0	0	0	2	0	0	1	0	0	0	0	1	0	0	0	20	1	0	0	0	0	0	0	2	3	0	0	0	0	0	0	0	0	0	0	0	0	0	0	0	0	0	0
1	58	18	0	0	0	0	0	0	0	3	0	0	1	0	0	0	0	0	0	0	0	30	1	0	0	0	1	0	1	1	1	0	0	0	0	0	0	0	0	0	1	0	0	0	1	0	0	0	0
2	55	10	0	0	0	0	0	0	0	3	0	0	1	0	0	0	0	0	0	0	0	4	1	0	4	20	0	0	1	1	5	0	1	0	0	0	0	0	0	0	0	0	0	0	0	0	0	0	0
2	23	13	1	1	0	0	0	0	0	3	0	0	1	0	0	0	0	1	0	0	0	8	1	0	0	0	1	0	7	4	11	0	0	1	1	1	0	1	0	0	0	0	0	0	0	0	0	0	0
1	25	16	1	1	0	0	0	0	0	4	0	0	1	0	0	0	0	1	0	0	0	10	1	0	0	15	1	0	1	8	10	0	0	0	0	0	0	0	0	0	0	0	0	1	1	1	0	0	1
1	46	16	0	1	0	0	0	0	0	4	0	0	1	0	0	0	0	0	0	0	0	50	1	0	0	0	0	0	1	0	2	0	0	1	0	0	0	0	0	0	0	0	0	1	1	1	1	1	1
1	24	13	0	0	0	0	0	0	0	4	0	0	1	0	0	0	0	1	0	0	0	15	1	0	0	15	1	0	0	0	0	0	0	0	0	1	0	0	0	0	0	0	0	1	1	0	1	1	1
2	46	12	0	1	0	0	0	0	0	4	0	0	1	0	0	0	0	0	0	0	1	43	1	0	0	0	0	0	2	0	2	0	1	0	0	0	0	0	0	0	0	0	0	0	1	0	0	0	1
2	63	13	0	0	0	0	0	0	0	3	0	0	1	0	0	0	0	0	0	0	0	28	1	0	0	15	0	0	0	0	2	0	1	0	1	1	1	0	0	0	0	0	0	0	1	0	0	1	0
2	86	11	0	1	0	0	0	0	0	2	0	0	1	0	0	0	0	0	0	0	0	0	1	0	0	0	1	0	0	0	2	0	1	0	0	0	0	0	0	0	0	0	0	0	1	0	0	1	0
1	53	13	0	0	0	0	0	0	1	4	0	0	1	0	0	0	0	1	0	0	0	1	1	0	0	30	0	0	0	0	1	0	1	0	0	1	0	0	0	0	0	0	0	0	1	0	0	0	0
1	19	14	1	0	0	0	0	0	1	4	0	0	1	0	0	0	0	1	0	0	0	15	1	0	0	15	0	0	1	3	10	0	1	0	0	0	0	1	0	0	0	0	0	0	0	1	0	0	1
2	51	14	0	0	0	0	0	0	1	4	0	0	1	0	0	0	0	1	0	0	0	0	1	0	0	20	0	1	0	1	1	0	1	1	1	1	0	0	0	0	0	0	0	0	0	0	0	0	0
1	30	19	1	0	0	0	0	0	0	6	0	0	1	0	0	0	0	1	0	0	0	60	1	0	0	10	0	0	0	0	0	0	1	0	0	0	0	1	1	0	0	0	0	1	1	1	0	0	1
2	78	7	0	0	0	0	0	0	0	6	0	0	1	0	0	0	0	0	0	0	0	0	1	0	4	0	0	0	0	0	1	0	1	0	0	0	1	0	0	0	0	0	0	0	0	0	0	0	0
2	55	11	0	0	0	0	0	0	0	6	0	0	1	0	0	0	0	0	0	0	0	10	1	0	2	20	0	0	0	0	1	0	1	0	0	0	1	0	0	0	0	0	0	0	0	0	0	0	0
2	53	11	0	0	0	0	0	0	0	6	0	0	1	0	0	0	0	0	0	0	0	0	1	0	1	20	0	0	1	0	2	0	1	0	1	1	0	0	0	0	0	0	0	0	0	0	0	0	0
1	45	13	0	0	0	0	0	1	0	6	0	0	0	0	0	1	0	0	0	0	0	20	1	0	5	20	0	0	1	0	2	0	1	0	0	0	0	0	0	0	0	0	0	1	1	0	0	0	0
1	76	7	0	0	0	0	0	1	0	6	0	0	0	0	0	1	0	0	0	0	0	0	1	0	10	30	0	0	0	0	2	0	1	0	0	0	0	0	0	0	0	0	0	0	0	0	0	0	0
1	48	16	0	0	0	0	0	0	0	7	0	1	0	0	0	0	1	1	0	0	0	60	1	0	1	0	0	0	0	1	1	0	0	1	1	1	0	0	0	0	0	0	0	0	1	0	0	0	0
2	48	10	0	0	0	0	0	0	0	7	0	1	0	0	0	0	1	0	0	0	0	0	1	0	3	0	0	0	0	0	1	0	1	0	0	0	0	0	0	0	0	0	0	0	1	0	0	1	0
2	22	14	1	0	0	0	0	0	0	7	0	1	0	0	0	0	1	1	0	0	0	6	1	0	3	0	0	0	2	1	4	0	1	0	0	0	0	1	0	0	0	0	0	0	0	0	1	1	0
1	71	12	0	0	0	0	1	0	0	7	1	0	0	0	1	0	0	0	0	0	0	20	1	0	2	0	0	1	0	0	1	0	1	0	0	0	0	0	0	0	0	0	0	0	0	0	0	1	0
1	35	11	0	0	0	0	1	0	0	7	1	0	0	0	1	0	0	0	0	0	0	8	1	0	1	0	0	0	0	0	0	0	1	0	0	1	0	0	0	0	0	0	0	0	1	0	0	0	0
2	62	13	0	0	0	0	1	0	0	7	1	0	0	0	1	0	0	0	0	0	0	5	1	0	2	0	0	0	0	0	0	0	1	0	0	0	0	0	0	0	0	0	0	0	0	0	0	0	0
2	31	18	0	0	0	0	1	0	0	7	1	0	0	0	1	0	0	0	0	0	0	20	1	0	1	10	0	0	0	0	0	0	1	0	0	0	0	0	0	0	0	0	0	0	1	0	0	0	0
1	75	11	0	0	0	0	0	0	0	2	0	0	0	1	0	0	0	0	0	0	0	0	1	0	0	0	0	0	0	0	0	0	0	0	0	0	1	0	0	0	0	0	0	0	0	0	0	0	0
2	70	11	0	0	0	0	0	0	0	2	0	0	0	1	0	0	0	0	0	0	0	0	1	0	0	0	0	0	0	0	0	0	0	0	0	0	1	0	0	0	0	0	0	0	0	0	0	0	0
1	26	14	0	0	1	1	0	0	0	4	0	0	0	1	0	0	0	0	0	0	0	8	1	0	0	0	0	0	0	2	3	0	0	0	0	1	0	0	0	0	0	0	0	0	0	0	0	0	0
2	35	11	1	0	1	1	0	0	0	4	0	0	0	1	0	0	0	1	0	0	0	0	1	1	4	5	0	0	0	2	4	0	0	0	0	0	0	0	0	0	0	0	0	0	0	0	0	0	0
1	62	10	0	0	0	0	0	0	0	2	0	0	0	1	0	0	0	0	0	0	1	0	1	0	2	0	0	0	2	0	1	0	1	0	0	0	0	0	0	0	0	0	0	0	1	0	0	1	0
2	64	17	0	0	0	0	0	0	0	2	0	0	0	1	0	0	0	0	0	0	1	0	1	0	2	15	0	0	1	0	1	0	1	0	0	0	0	0	0	0	0	0	0	0	1	0	0	1	0
2	63	8	0	0	0	0	0	0	0	1	0	0	0	0	0	1	0	0	0	0	0	0	1	0	4	0	0	0	0	0	0	0	0	0	0	0	0	0	0	0	0	0	0	0	0	0	0	0	0
1	37	13	0	0	0	0	1	1	1	2	0	0	0	0	0	1	0	0	0	0	0	50	1	0	0	20	0	0	0	1	1	0	1	0	1	1	0	0	0	0	0	0	0	0	0	0	0	0	0
1	17	9	1	0	0	0	1	1	1	2	0	0	0	0	0	1	0	1	0	0	0	30	1	0	2	0	0	0	0	0	3	0	0	0	0	0	0	1	1	0	0	0	0	0	0	0	0	0	0
2	37	13	0	0	0	0	1	1	1	2	0	0	0	0	0	1	0	0	0	0	0	10	1	0	3	0	0	0	0	1	1	0	0	0	0	0	0	0	0	0	0	0	0	0	0	0	0	0	0
1	61	8	0	0	0	0	1	1	0	4	0	0	0	0	0	0	0	0	0	0	0	0	1	0	0	30	0	0	0	0	0	0	0	0	0	0	0	0	0	0	0	0	0	0	0	0	0	0	0
2	60	8	0	1	0	0	1	1	0	4	0	0	0	0	0	0	0	0	0	0	0	0	1	1	2	20	0	0	0	0	0	0	1	0	0	0	0	0	0	0	0	0	0	1	1	0	1	1	0
1	50	11	0	0	0	0	0	0	0	3	0	0	0	0	0	0	0	0	0	0	0	2	0	0	5	0	0	0	0	0	0	0	1	0	0	0	0	0	0	0	0	0	0	1	1	0	1	1	0
2	57	11	0	0	0	0	0	0	0	3	0	0	0	0	0	0	0	0	0	0	0	0	0	0	5	0	0	0	0	0	0	0	1	0	0	0	0	0	0	0	0	0	0	0	0	0	0	0	0
2	21	13	0	0	0	0	0	0	0	3	0	0	0	0	0	0	0	0	0	0	0	3	1	0	0	0	0	0	0	0	1	0	1	0	0	0	0	0	0	0	0	0	0	0	0	0	0	0	0
2	41	13	0	0	0	1	0	0	0	4	0	0	0	0	0	0	0	0	0	0	0	4	1	0	4	0	0	0	0	0	0	0	0	0	1	1	0	0	0	0	0	0	0	0	1	0	0	0	0
2	20	12	1	1	0	1	0	0	0	4	0	0	0	0	0	0	0	1	0	0	0	12	1	0	0	0	0	0	2	8	8	0	1	0	0	0	0	0	0	0	0	0	0	0	0	0	0	0	0
2	62	12	0	0	0	1	0	0	0	4	0	0	0	0	0	0	0	0	0	0	0	0	1	0	6	0	0	0	0	0	1	0	0	0	0	0	1	0	0	0	0	0	0	0	1	0	0	0	0
2	86	6	0	0	0	1	0	0	0	4	0	0	0	0	0	0	0	0	0	0	0	0	1	0	0	0	0	0	0	0	0	0	0	0	0	0	0	0	1	0	0	0	0	0	0	0	0	0	0
2	75	14	0	0	0	0	0	0	0	1	0	0	0	0	0	1	0	0	0	0	0	0	1	0	4	0	1	1	2	3	6	0	1	0	0	0	1	0	0	0	1	0	0	0	1	0	0	1	0
1	84	16	0	1	0	0	0	0	0	2	0	0	0	0	0	1	0	0	0	0	0	0	1	0	4	0	1	0	0	0	1	0	1	0	0	0	0	0	1	0	0	0	1	0	1	0	1	1	0
2	78	12	0	0	0	0	0	0	0	2	0	0	0	0	0	1	0	0	0	0	0	0	0	0	4	0	0	0	0	0	0	0	1	0	0	0	0	0	0	0	0	0	0	0	1	0	0	1	0
1	32	12	0	0	0	1	0	1	0	5	0	0	0	0	0	1	0	0	0	0	0	10	1	0	2	0	1	0	1	2	1	0	1	1	0	1	0	0	0	0	0	0	0	0	0	0	0	0	0
2	25	14	0	0	0	1	0	1	0	5	0	0	0	0	0	1	0	0	0	0	0	12	1	0	4	0	1	0	1	2	2	0	1	0	0	0	0	0	0	0	0	0	0	0	0	0	0	0	0
2	59	12	0	0	0	1	0	1	0	5	0	0	0	0	0	1	0	0	0	0	0	2	1	0	4	0	0	0	0	0	2	0	0	0	0	0	0	0	1	0	1	0	0	0	1	0	0	0	0
2	49	11	0	0	0	0	0	0	0	6	0	0	0	0	0	0	1	0	0	0	0	0	0	0	4	15	0	0	0	0	0	0	0	0	0	0	0	0	0	0	0	0	0	1	1	0	0	0	0
2	22	13	1	0	0	0	0	0	0	6	0	0	0	0	0	0	1	1	0	0	0	45	1	0	4	0	0	0	0	1	1	0	0	1	0	1	0	0	1	0	0	0	0	1	1	0	0	0	0
1	59	12	0	0	0	0	2	0	0	4	0	0	0	0	0	0	1	0	0	0	0	20	1	0	4	0	0	1	1	0	0	0	1	1	1	1	0	0	0	0	0	0	0	0	0	0	0	0	0
2	57	12	0	0	0	0	2	0	0	4	0	0	0	0	0	0	1	0	0	0	1	2	1	0	4	0	0	0	0	0	2	0	1	0	0	0	0	0	0	0	0	0	0	0	0	0	0	0	0
2	72	7	0	0	0	0	0	0	0	2	0	0	0	0	0	0	0	0	0	0	0	0	0	0	16	0	0	0	0	0	0	0	0	0	0	0	0	0	0	0	0	0	0	0	0	0	0	0	0
1	51	8	0	1	1	2	0	0	1	5	0	0	0	0	0	0	1	0	0	0	0	0	1	0	0	20	0	0	0	0	0	0	0	1	1	1	0	0	0	0	0	0	0	1	1	0	0	0	0
1	27	8	0	0	1	2	0	0	1	5	0	0	0	0	0	0	1	0	0	0	0	5	1	0	0	20	0	0	0	6	0	0	1	1	1	1	0	0	0	0	0	0	0	0	1	0	0	0	1
1	17	11	1	0	1	2	0	0	1	5	0	0	0	0	0	0	1	1	0	0	0	50	1	0	3	0	0	0	0	0	20	0	1	0	0	0	0	0	0	0	0	0	0	0	0	0	0	0	0
2	48	8	0	1	1	2	0	0	1	5	0	0	0	0	0	0	1	0	1	0	1	4	1	0	0	20	0	0	0	0	0	0	0	1	1	1	0	0	0	0	0	0	0	0	1	0	0	0	1
2	31	11	0	0	1	2	0	0	1	5	0	0	0	0	0	0	1	0	0	0	0	5	1	0	2	0	0	0	0	0	0	0	0	0	0	0	0	0	0	0	0	0	0	0	0	0	0	0	0
1	72	8	0	0	0	0	0	0	0	2	0	0	0	0	0	0	0	0	0	0	0	0	0	0	4	0	0	0	0	0	0	0	1	0	0	0	0	0	0	0	0	0	0	0	0	0	0	1	0
2	73	7	0	0	0	0	0	0	0	2	0	0	0	0	0	0	0	0	0	0	0	0	0	0	4	0	0	0	0	0	0	0	0	0	0	0	0	0	0	0	0	0	0	0	0	0	1	1	0
1	38	10	0	0	0	0	0	0	0	4	0	0	0	0	0	0	0	0	0	0	0	0	1	0	0	0	0	0	0	0	0	0	0	0	0	1	0	0	0	0	0	0	0	0	0	0	0	0	0
2	60	9	0	0	0	0	0	0	0	4	0	0	0	0	0	0	0	0	0	0	0	0	1	0	1	0	0	0	0	0	0	0	0	0	0	0	0	0	0	0	0	0	0	0	0	0	0	1	0
1	77	6	0	0	0	0	0	0	0	2	0	0	0	0	0	0	1	0	0	0	0	0	0	0	8	0	0	0	0	0	0	0	1	0	0	0	0	0	0	0	0	0	0	1	1	0	0	0	0
1	64	9	0	1	0	0	0	0	0	2	0	0	0	0	0	0	1	0	0	0	0	0	0	0	8	0	0	0	0	0	0	0	1	0	0	0	1	0	0	0	0	0	0	0	0	0	0	1	0
1	32	11	0	0	0	1	0	0	0	5	0	0	0	0	0	1	0	0	1	0	0	2	1	0	0	0	0	0	0	0	0	0	0	1	1	1	0	0	0	0	0	0	0	0	1	0	0	0	0
2	37	15	0	0	0	1	0	0	0	5	0	0	0	0	0	1	0	0	0	0	0	0	1	0	0	0	0	0	0	0	0	0	0	0	1	1	0	0	0	0	0	0	0	0	0	0	0	0	0
2	30	11	0	0	0	1	0	0	0	5	0	0	0	0	0	1	0	0	0	0	0	7	1	0	0	20	0	0	0	0	0	0	0	0	0	0	0	0	0	0	0	0	0	0	0	0	0	0	0
1	70	10	0	0	0	1	0	0	0	5	0	0	0	0	0	1	0	0	0	0	0	0	0	0	4	7	0	0	0	0	0	0	0	0	0	0	0	0	0	0	0	0	0	0	0	0	0	0	0
1	62	10	0	0	0	0	0	0	0	6	0	0	0	0	0	0	0	0	0	0	0	0	1	0	5	20	0	0	2	10	6	0	1	0	0	0	0	0	1	0	0	0	0	0	0	0	0	0	0
2	51	11	0	1	0	0	0	0	0	6	0	0	0	0	0	0	0	0	0	0	0	0	0	0	4	10	0	0	0	0	0	0	1	0	0	0	1	0	0	0	0	0	0	0	1	0	0	1	0
1	50	18	0	0	0	0	0	0	1	3	0	0	0	0	0	0	0	0	0	0	0	20	1	0	4	0	0	0	0	1	2	0	0	0	0	0	0	0	1	0	0	0	0	0	0	0	0	0	0
1	21	14	1	1	0	0	0	0	1	3	0	0	0	0	0	0	0	1	0	0	0	10	1	0	1	0	1	0	1	5	2	0	1	0	0	0	0	1	1	0	0	0	0	0	0	0	0	1	0
1	18	11	1	0	0	0	0	0	1	3	0	0	0	0	0	0	0	1	0	0	0	25	1	0	0	0	1	0	0	5	0	0	0	0	0	0	0	1	1	0	0	0	0	0	0	0	0	0	0
2	43	13	0	0	0	0	0	0	1	3	0	0	0	0	0	0	0	0	0	0	0	20	0	0	4	0	0	0	0	0	0	0	0	0	0	1	0	0	1	0	0	0	0	0	0	0	0	0	0
1	55	13	0	1	0	0	0	0	0	6	0	0	0	0	0	0	1	0	0	0	0	10	1	0	4	0	0	0	0	0	0	0	0	1	1	0	0	0	1	0	0	0	0	0	1	1	0	0	0
2	51	14	0	1	0	0	0	0	0	6	0	0	0	0	0	0	1	0	0	0	0	6	1	0	4	0	1	1	0	0	0	0	1	1	1	1	0	0	0	0	0	0	0	0	1	0	0	0	0
1	38	13	0	0	0	0	2	0	0	6	0	0	0	0	0	0	0	0	0	0	0	5	1	0	0	50	0	0	0	0	0	0	0	0	0	0	1	0	0	0	0	0	0	0	1	0	0	0	0
2	63	12	0	1	0	0	2	0	0	6	0	0	0	0	0	0	0	0	0	0	0	0	1	0	8	0	0	0	0	0	0	0	0	0	0	0	0	0	0	0	0	0	0	0	1	0	0	1	0
1	49	11	0	1	0	0	0	0	0	5	0	0	0	0	0	0	0	0	0	0	0	8	1	0	4	0	0	0	0	0	0	0	1	0	0	1	0	0	0	0	0	0	0	0	1	0	0	0	0
1	24	13	0	0	0	0	0	0	0	5	0	0	0	0	0	0	0	0	0	0	0	2	1	0	4	6	0	0	1	3	2	0	1	0	0	0	0	0	0	0	0	0	0	1	1	0	0	0	0
2	43	8	0	1	0	0	0	0	0	5	0	0	0	0	0	0	0	0	0	0	0	8	1	0	4	0	0	0	0	0	0	0	1	0	0	1	0	0	0	0	0	0	0	0	1	0	0	0	0
2	23	13	1	0	0	0	0	0	0	5	0	0	0	0	0	0	0	1	0	0	0	12	1	0	5	0	0	0	1	3	7	0	1	0	0	0	0	0	0	0	0	0	0	1	1	0	0	0	0
1	69	7	0	1	0	0	0	0	0	3	0	0	0	0	0	1	0	0	0	0	0	0	0	0	0	0	0	0	0	0	0	0	1	0	0	0	1	0	0	0	0	0	0	0	1	0	0	0	0
2	65	10	0	1	0	0	0	0	0	3	0	0	0	0	0	1	0	0	0	0	0	0	1	0	5	0	0	0	0	0	0	0	1	0	0	0	1	0	0	0	0	0	0	0	1	0	0	0	0
1	54	11	0	0	0	0	0	0	0	6	0	0	0	0	0	0	0	0	0	0	0	0	1	0	5	0	0	0	0	0	0	0	1	0	0	0	0	0	1	0	0	0	0	1	1	0	0	1	0
2	53	11	0	0	0	0	0	0	0	6	0	0	0	0	0	0	0	0	0	0	0	0	0	0	10	0	0	0	0	0	0	0	0	0	0	0	0	0	0	0	0	0	0	1	1	0	0	0	0
2	75	7	0	0	0	0	0	0	0	2	0	0	0	0	0	0	1	0	0	0	0	0	0	0	4	0	0	0	0	0	0	0	1	0	0	0	0	0	0	0	0	0	0	0	0	0	0	0	0
1	39	11	0	0	0	1	0	3	1	2	0	0	0	0	0	0	0	0	0	1	0	0	1	0	4	0	0	0	0	2	5	0	0	1	1	1	0	1	1	0	0	0	0	0	0	0	0	0	0
2	39	14	0	0	0	1	0	3	1	2	0	0	0	0	0	0	0	0	0	0	0	0	1	0	4	0	1	0	0	1	2	0	1	0	0	0	0	0	1	0	0	0	0	0	0	0	0	1	0
1	38	14	0	0	0	1	1	0	0	5	0	0	0	0	0	0	1	0	1	0	0	60	1	0	4	5	0	0	1	3	1	0	1	0	0	0	0	0	0	0	0	0	0	0	0	0	0	0	0
2	64	12	0	0	0	1	1	0	0	5	0	0	0	0	0	0	1	0	0	0	0	0	0	0	10	0	0	0	0	0	0	0	0	0	0	0	0	0	0	0	0	0	0	0	0	0	0	1	0
2	37	19	0	0	0	1	1	0	0	5	0	0	0	0	0	0	1	0	0	0	0	50	1	0	6	0	0	0	0	2	1	0	1	0	0	1	0	0	0	0	0	0	0	0	0	0	0	0	0
1	47	12	0	0	0	0	0	0	0	4	0	0	0	0	1	0	0	0	0	0	1	20	1	0	4	0	0	0	0	1	4	0	1	0	0	1	0	0	1	0	0	0	0	1	1	0	1	1	0
1	23	16	1	1	0	0	0	0	0	4	0	0	0	0	1	0	0	1	0	0	0	16	1	0	0	8	0	0	2	10	10	1	1	1	1	0	0	1	1	0	0	0	0	1	1	0	0	1	0
1	20	13	1	0	0	0	0	0	0	4	0	0	0	0	1	0	0	1	0	0	0	20	1	0	0	10	0	0	0	10	5	0	1	1	1	1	0	1	1	0	0	0	0	0	0	0	0	0	0
2	45	14	0	0	0	0	0	0	0	4	0	0	0	0	1	0	0	0	0	0	0	30	1	0	4	20	0	0	0	0	0	0	0	1	0	1	0	0	0	0	0	0	0	0	0	0	0	0	0
1	76	10	0	0	0	0	0	0	1	6	0	0	0	0	1	0	0	0	0	0	0	0	0	0	10	0	0	0	1	1	3	0	1	0	0	0	0	0	0	0	0	0	0	0	1	0	0	0	0
2	72	7	0	0	0	0	0	0	1	6	0	0	0	0	1	0	0	0	0	0	0	0	0	0	5	10	1	0	2	1	3	0	1	0	0	0	0	0	0	0	0	0	0	0	0	0	0	0	0
2	36	14	0	0	0	0	0	0	1	6	0	0	0	0	1	0	0	0	0	0	0	10	1	0	0	8	0	0	0	2	2	0	0	1	1	1	0	1	0	0	0	0	0	0	0	0	0	0	0
1	45	18	0	1	0	0	0	0	1	2	0	0	0	0	1	0	0	0	0	0	0	40	1	0	4	3	1	0	0	1	0	0	1	0	0	1	0	1	0	0	0	0	0	1	1	1	0	0	0
2	47	19	0	1	0	0	0	0	1	2	0	0	0	0	1	0	0	0	0	1	0	40	1	0	4	0	1	0	1	1	3	0	1	1	1	1	0	0	0	0	0	0	0	0	1	1	0	0	0
1	62	10	0	0	0	0	0	0	0	2	0	0	0	0	1	0	0	0	0	0	1	14	1	0	3	0	0	0	0	0	0	0	0	1	1	1	1	0	0	0	0	0	0	0	0	0	0	0	0
2	59	12	0	0	0	0	0	0	0	2	0	0	0	0	1	0	0	0	0	0	1	8	0	0	4	0	0	0	0	0	0	0	0	0	0	0	0	0	0	0	0	0	0	0	1	0	0	0	0
1	64	9	0	0	0	0	0	0	1	5	0	0	0	0	1	0	0	0	0	0	0	0	0	0	5	10	0	0	0	0	0	0	0	0	0	0	1	0	1	0	0	0	0	0	1	0	0	1	0
2	64	10	0	0	0	0	0	0	1	5	0	0	0	0	1	0	0	0	0	0	0	0	1	0	12	0	0	0	0	0	2	0	1	0	0	0	0	0	0	0	1	0	0	0	0	0	0	1	0
1	41	19	0	0	0	0	0	1	0	3	0	0	0	0	1	0	0	0	0	1	0	28	1	0	1	0	0	1	0	2	0	0	0	1	0	0	0	1	1	0	1	0	0	0	0	1	0	0	0
1	20	13	1	1	0	0	0	1	0	3	0	0	0	0	1	0	0	1	0	0	0	49	1	0	1	0	1	0	1	5	13	1	1	0	1	1	0	1	0	0	0	1	0	1	0	1	1	1	0
2	42	18	0	0	0	0	0	1	0	3	0	0	0	0	1	0	0	1	0	0	0	15	1	0	2	0	0	0	1	1	1	0	0	0	0	0	0	1	0	0	0	0	0	0	0	0	0	0	0
1	80	12	0	0	0	0	0	0	0	2	0	0	0	0	1	0	0	0	0	0	0	0	1	0	0	0	0	0	0	0	0	0	0	0	0	0	0	0	0	0	0	0	0	1	1	1	1	1	0
2	79	14	0	0	0	0	0	0	0	2	0	0	0	0	1	0	0	0	0	0	0	0	0	0	0	0	0	0	0	0	0	0	0	0	0	0	1	0	0	0	0	0	0	0	1	0	1	1	0
1	63	10	0	0	0	0	0	0	0	3	0	0	0	0	1	0	0	0	0	0	0	0	1	0	4	10	0	0	0	0	1	0	0	0	0	0	0	0	0	0	0	0	0	0	1	0	0	0	0
2	62	15	0	1	0	0	0	0	0	3	0	0	0	0	1	0	0	0	0	0	1	3	1	0	4	8	0	0	0	2	1	0	0	0	0	1	0	0	0	0	0	0	0	1	1	0	1	1	0
1	45	18	0	0	0	0	0	0	1	3	0	0	0	0	1	0	0	0	0	0	0	5	1	0	5	0	0	0	0	2	2	0	1	0	0	1	0	0	0	0	0	0	0	0	1	0	0	0	0
2	39	17	0	1	0	0	0	0	1	3	0	0	0	0	1	0	0	1	0	0	0	40	1	0	4	0	0	1	0	1	0	0	1	0	1	1	0	0	0	0	0	0	0	0	1	0	0	0	1
1	60	13	0	1	0	0	0	0	0	2	0	0	0	0	1	0	0	0	0	0	0	0	1	0	0	0	0	0	0	0	0	0	0	0	0	0	1	0	0	0	0	0	0	0	1	0	0	1	0
2	63	12	0	1	0	0	0	0	0	2	0	0	0	0	1	0	0	0	0	0	0	0	1	0	0	0	0	0	0	0	0	0	0	0	0	0	0	0	0	0	0	0	0	0	1	0	0	1	0
1	62	19	0	0	0	0	0	0	0	3	0	0	0	0	1	0	0	0	0	0	1	18	1	0	0	10	0	0	1	2	0	0	0	0	0	1	0	0	0	0	0	0	0	0	1	0	0	1	0
2	59	12	0	1	0	0	0	0	0	3	0	0	0	0	1	0	0	0	0	0	0	5	1	0	0	0	0	0	1	3	2	0	1	0	0	0	0	0	0	0	0	0	0	0	1	0	0	1	0
1	68	9	0	0	0	0	0	0	0	3	0	0	0	0	1	0	0	0	0	0	0	0	0	0	4	0	0	0	2	2	3	0	1	0	0	0	0	0	0	0	0	0	0	0	0	0	0	0	0
2	62	11	0	0	0	0	0	0	0	3	0	0	0	0	1	0	0	0	0	0	0	1	1	0	10	0	0	0	2	2	3	0	1	0	0	1	0	0	0	0	0	0	0	1	1	0	0	0	1
2	44	17	0	1	0	0	0	0	0	3	0	0	0	0	1	0	0	0	0	0	0	10	1	0	6	0	0	0	5	0	1	0	1	1	1	1	0	0	0	0	0	0	0	0	0	0	1	1	0
1	57	11	0	0	0	0	0	0	0	7	0	0	0	0	0	0	0	0	0	0	0	1	1	0	4	0	0	1	0	2	4	0	1	0	0	0	0	0	0	0	0	0	0	0	0	0	0	0	0
1	31	16	0	1	0	0	0	0	0	7	0	0	0	0	0	0	0	0	0	0	0	6	1	0	4	5	0	0	0	4	4	0	0	0	0	1	0	0	0	0	0	0	0	1	1	0	0	0	0
1	30	11	0	1	0	0	0	0	0	7	0	0	0	0	0	0	0	0	0	0	0	21	1	0	4	0	0	1	1	3	4	0	1	0	0	1	0	0	0	1	0	0	0	1	1	0	0	1	0
1	28	18	0	1	0	0	0	0	0	7	0	0	0	0	0	0	0	0	0	0	0	10	1	0	2	0	0	0	3	2	2	0	1	1	1	1	0	1	0	0	0	0	0	1	1	0	0	1	0
2	55	8	0	1	0	0	0	0	0	7	0	0	0	0	0	0	0	0	0	0	0	0	1	0	4	0	0	0	0	2	4	0	1	0	0	1	0	0	0	0	0	0	0	1	1	0	0	0	0
1	70	12	0	0	0	0	1	0	0	6	0	0	0	0	0	0	1	0	0	0	0	0	0	0	4	0	0	0	0	0	1	0	0	0	0	0	0	0	0	0	0	0	0	0	0	0	0	0	0
1	50	17	0	0	0	0	1	0	0	6	0	0	0	0	0	0	1	0	0	0	0	10	1	0	4	0	0	0	0	0	0	0	1	1	1	0	0	1	0	0	0	0	0	0	0	0	0	0	0
1	21	13	1	0	0	0	1	0	0	6	0	0	0	0	0	0	1	1	0	0	0	60	1	0	10	0	1	1	3	5	10	0	0	0	0	0	0	1	1	0	0	0	0	1	0	0	0	1	0
2	68	12	0	0	0	0	1	0	0	6	0	0	0	0	0	0	1	0	0	0	0	0	0	0	4	0	0	0	0	0	1	0	1	0	0	0	0	0	0	0	0	0	0	0	0	0	0	0	0
2	45	17	0	0	0	0	1	0	0	6	0	0	0	0	0	0	1	0	0	0	0	10	1	0	4	0	0	0	0	0	0	0	1	1	1	0	0	1	0	0	0	0	0	0	0	0	0	0	0
2	58	11	0	0	0	0	0	0	0	3	0	0	0	0	0	0	0	0	0	0	0	0	1	0	4	10	0	0	0	0	0	0	1	0	0	0	0	0	0	0	0	0	0	0	1	0	0	1	0
1	62	10	0	0	0	0	0	0	1	5	0	0	0	0	0	1	0	0	0	0	0	0	1	0	4	12	0	0	0	0	0	0	0	0	0	0	1	0	0	0	0	0	0	0	0	0	0	0	0
2	79	12	0	1	0	0	0	0	1	5	0	0	0	0	0	1	0	0	0	0	0	2	0	0	7	0	0	0	0	0	1	0	1	0	0	0	1	0	0	0	0	0	0	0	0	0	0	0	0
2	61	11	0	0	0	0	0	0	1	5	0	0	0	0	0	1	0	0	0	0	0	14	1	0	4	10	0	0	0	0	0	0	0	0	0	0	1	0	0	0	0	0	0	0	0	0	0	0	0
1	59	11	0	0	0	0	1	0	0	5	0	0	0	0	0	1	0	0	0	0	0	14	1	0	6	0	0	0	0	0	0	0	0	1	0	1	0	0	0	0	0	0	0	0	0	0	0	0	0
2	58	13	0	0	0	0	1	0	0	5	0	0	0	0	0	1	0	0	0	0	0	8	1	0	4	0	0	1	0	0	0	0	1	0	0	0	0	0	0	0	0	0	0	0	0	0	0	0	0
1	51	11	0	0	0	0	1	1	0	6	0	0	0	0	0	0	0	0	0	0	0	0	0	0	5	0	0	0	0	0	0	0	1	0	0	0	0	0	0	0	1	0	0	0	0	0	0	0	0
1	20	12	0	1	0	0	1	1	0	6	0	0	0	0	0	0	0	0	0	0	0	21	1	0	4	1	0	0	0	1	5	0	1	0	0	0	0	1	1	0	0	0	0	0	1	0	0	0	0
1	46	11	0	1	0	0	1	1	0	6	0	0	0	0	0	0	0	0	0	0	0	0	0	0	0	0	0	0	0	0	0	0	0	1	1	1	1	0	0	0	0	0	0	0	1	0	0	1	0
2	43	11	0	1	0	0	1	1	0	6	0	0	0	0	0	0	0	0	0	0	0	0	1	0	4	0	0	0	0	0	0	0	1	1	1	1	0	0	0	0	1	0	0	0	1	0	0	1	0
1	59	17	0	0	0	0	0	1	1	4	0	0	0	0	0	1	0	0	0	0	0	12	1	0	4	0	1	0	2	1	1	0	0	1	0	0	0	0	1	0	1	0	0	0	1	0	1	0	0
1	25	13	0	0	0	0	0	1	1	4	0	0	0	0	0	1	0	0	0	0	0	20	1	0	0	4	1	0	2	4	2	0	0	1	1	1	0	1	1	0	1	0	0	0	0	0	0	0	0
1	20	11	0	0	0	0	0	1	1	4	0	0	0	0	0	1	0	0	0	0	0	30	1	0	0	0	1	0	0	2	3	0	0	0	0	0	0	1	1	0	1	0	0	1	0	0	0	0	0
2	52	14	0	0	0	0	0	1	1	4	0	0	0	0	0	1	0	0	0	0	0	0	0	0	4	0	0	0	2	1	1	0	1	1	1	0	0	0	1	0	1	0	0	0	1	0	0	0	0
2	55	14	0	1	0	0	1	1	0	4	0	0	0	0	0	1	0	0	0	0	0	10	1	0	4	0	0	0	0	2	2	0	1	1	1	1	0	1	0	0	0	0	0	0	0	0	0	0	0
2	33	17	0	1	0	0	1	1	0	4	0	0	0	0	0	1	0	0	0	0	0	40	1	0	0	0	0	0	0	3	5	0	0	0	0	1	0	1	1	0	0	0	0	1	1	0	0	0	0
1	55	10	0	0	0	0	0	0	0	6	0	0	0	0	0	0	0	0	0	0	0	0	1	0	4	0	0	0	0	0	0	0	0	1	1	1	0	0	0	0	0	0	0	0	0	0	0	0	0
1	27	14	0	0	0	0	0	0	0	6	0	0	0	0	0	0	0	0	0	0	0	2	1	0	4	0	0	0	0	4	5	0	1	1	1	1	0	0	0	0	0	0	0	0	0	0	0	0	0
2	54	8	0	0	0	0	0	0	0	6	0	0	0	0	0	0	0	0	0	0	0	0	1	0	4	0	0	0	0	0	0	0	0	0	0	0	0	0	0	0	0	0	0	0	0	0	0	0	0
2	24	17	1	0	0	0	0	0	0	6	0	0	0	0	0	0	0	1	0	0	0	3	1	0	3	0	0	0	1	2	3	0	1	0	0	0	0	1	1	0	0	0	0	0	0	0	0	0	0
2	22	14	1	0	0	0	0	0	0	6	0	0	0	0	0	0	0	1	0	0	0	5	1	0	3	0	0	0	0	3	4	0	1	0	0	0	0	1	1	0	0	0	0	0	0	0	0	0	0
1	58	11	0	0	0	0	1	0	1	8	1	1	0	0	0	0	0	0	0	0	0	0	0	0	4	0	0	0	0	0	2	0	0	0	0	0	0	0	0	0	0	0	0	0	0	0	0	0	0
1	25	17	1	0	0	0	1	0	1	8	1	1	0	0	0	0	0	1	0	0	0	6	1	0	4	0	0	0	1	4	8	0	0	0	1	1	0	1	1	0	0	0	0	0	0	0	0	0	0
1	22	14	1	0	0	0	1	0	1	8	1	1	0	0	0	0	0	1	0	0	0	10	1	0	5	0	0	0	2	1	3	0	1	0	0	0	0	1	0	0	0	0	0	0	0	0	0	0	0
1	21	12	1	0	0	0	1	0	1	8	1	1	0	0	0	0	0	1	0	0	0	12	1	0	4	0	0	0	1	2	0	0	1	0	0	0	0	0	0	0	0	0	0	0	0	0	0	0	0
2	54	14	0	0	0	0	1	0	1	8	1	1	0	0	0	0	0	0	0	0	0	0	0	0	20	0	0	1	0	0	2	0	1	0	0	1	1	0	0	0	0	0	0	0	0	0	0	0	0
2	28	14	0	0	0	0	1	0	1	8	1	1	0	0	0	0	0	0	0	1	0	5	1	0	5	0	0	0	0	1	0	0	1	0	0	0	0	1	0	0	0	0	0	0	0	0	0	0	0
2	26	16	0	0	0	0	1	0	1	8	1	1	0	0	0	0	0	0	0	0	0	5	1	0	4	0	0	0	0	0	0	0	1	0	0	0	0	1	0	0	0	0	0	0	0	0	0	0	0
1	58	13	0	0	0	0	0	0	0	3	0	0	0	0	0	0	0	0	0	0	0	0	1	0	4	15	0	0	0	0	5	0	0	0	0	0	0	0	0	0	0	0	0	0	0	0	0	0	0
2	48	17	0	0	0	0	0	0	1	4	0	0	0	0	0	0	0	0	0	0	0	10	0	0	4	0	0	0	0	0	3	0	0	1	1	1	0	0	0	0	1	0	0	0	0	0	0	0	0
2	59	13	0	1	0	0	0	0	0	3	0	0	0	0	0	0	1	0	0	0	0	10	1	0	4	10	0	0	1	1	2	0	1	0	0	0	0	0	0	0	0	0	0	0	1	0	1	1	0
1	63	9	0	0	0	0	0	0	0	4	0	0	0	0	0	0	0	0	0	0	0	0	0	0	4	0	0	0	0	0	1	0	0	0	0	0	0	0	0	0	0	0	0	0	0	0	0	1	0
2	58	11	0	0	0	0	0	0	0	4	0	0	0	0	0	0	0	0	0	0	0	0	0	0	4	0	0	0	0	0	1	0	0	0	0	0	1	0	0	0	0	0	0	1	0	0	0	1	0
2	20	12	1	1	0	0	0	0	0	4	0	0	0	0	0	0	0	1	0	0	0	14	1	0	4	0	0	0	2	2	2	0	1	0	0	0	0	1	0	0	0	0	0	1	1	0	0	1	0
1	73	7	0	0	0	0	0	0	0	2	0	0	0	0	0	0	0	0	0	0	0	0	1	0	4	0	0	0	0	0	3	0	1	0	0	0	1	0	0	0	0	0	0	0	0	0	0	0	0
2	76	10	0	0	0	0	0	0	0	2	0	0	0	0	0	0	0	0	0	0	0	0	1	0	10	0	0	0	0	0	3	0	1	0	0	0	0	0	0	0	0	0	0	0	0	0	0	0	0
2	71	7	0	0	0	0	1	1	2	5	0	0	0	0	0	0	0	0	0	0	0	0	0	0	0	0	0	0	0	0	0	0	1	0	0	0	1	0	0	0	0	0	0	0	0	0	0	0	0
1	72	7	0	0	0	0	1	1	2	5	0	0	0	0	0	0	0	0	0	0	0	0	0	0	2	0	0	0	0	0	0	0	1	0	0	0	0	0	0	0	0	0	0	0	0	0	0	0	0
1	46	11	0	1	0	0	1	1	2	5	0	0	0	0	0	0	0	0	0	0	0	8	1	0	2	20	0	0	0	0	0	0	0	0	0	0	0	0	0	0	0	0	0	0	0	0	1	0	0
1	19	12	1	0	0	0	1	1	2	5	0	0	0	0	0	0	0	1	0	0	0	14	1	0	2	0	0	0	0	0	0	0	0	0	0	0	0	0	0	0	0	0	0	0	0	0	0	1	0
1	18	11	1	0	0	0	1	1	2	5	0	0	0	0	0	0	0	1	0	0	0	14	1	0	2	0	0	0	0	0	0	0	1	0	0	0	0	0	0	0	0	0	0	0	0	0	0	1	0
2	43	13	0	1	0	0	1	1	2	5	0	0	0	0	0	0	0	0	0	0	0	8	0	0	4	0	0	0	0	0	0	0	0	1	1	1	0	0	0	0	0	0	0	0	0	0	0	0	0
2	45	11	0	1	0	0	1	1	2	5	0	0	0	0	0	0	0	0	0	0	0	0	1	0	2	0	0	0	0	0	0	0	1	0	0	0	0	0	0	0	0	0	0	0	0	0	1	1	0
1	47	8	0	0	0	0	0	0	0	2	0	0	0	0	0	0	1	0	0	0	0	0	1	0	0	0	0	0	0	0	0	0	1	0	0	0	1	0	0	0	0	0	0	0	0	0	0	0	0
2	76	8	0	1	0	0	0	0	0	2	0	0	0	0	0	0	1	0	0	0	0	0	0	0	2	0	0	0	0	0	0	0	0	0	0	0	0	0	0	0	0	0	0	0	0	0	0	0	0
2	66	7	0	1	0	0	1	1	1	5	0	0	0	0	0	0	0	0	0	0	0	0	0	0	4	0	0	0	0	0	0	0	1	0	0	0	0	0	0	0	0	0	0	0	0	0	0	0	0
2	57	14	0	1	0	0	0	0	0	4	0	0	0	0	0	0	1	0	0	0	0	10	1	0	5	0	0	0	0	0	1	0	1	0	0	0	0	0	0	0	0	0	0	0	1	0	0	0	0
1	52	20	0	1	0	0	0	0	1	5	0	0	0	0	0	0	1	0	0	0	0	2	1	0	4	10	1	1	1	2	4	0	1	1	1	0	0	0	0	0	0	0	0	0	1	1	1	1	0
1	42	11	0	0	0	0	0	0	1	5	0	0	0	0	0	0	1	0	0	0	0	13	1	0	1	10	0	0	0	10	0	0	1	0	0	0	1	0	0	0	0	0	0	0	0	0	0	0	0
2	44	14	0	0	0	0	0	0	1	5	0	0	0	0	0	0	1	0	0	0	0	0	1	0	2	0	0	0	0	0	0	0	0	1	1	1	0	0	0	0	0	0	0	0	0	0	0	1	0
2	20	13	1	1	0	0	0	0	1	5	0	0	0	0	0	0	1	1	0	0	0	10	1	0	3	0	1	0	4	4	8	0	0	0	0	0	0	1	0	0	0	0	0	0	0	0	0	1	0
2	18	11	1	0	0	0	0	0	1	5	0	0	0	0	0	0	1	1	0	0	0	21	1	0	0	0	1	0	2	3	3	0	0	0	0	0	0	1	0	0	0	0	0	0	0	0	0	0	0
2	76	8	0	0	0	0	0	0	1	5	0	0	0	0	0	0	1	0	0	0	0	0	0	0	4	0	0	0	0	0	0	0	0	0	0	0	0	0	0	0	0	0	0	0	0	0	0	0	0
1	41	13	0	0	0	0	0	1	0	2	0	0	0	0	0	0	1	0	1	0	0	10	1	0	1	0	1	0	0	0	0	0	0	0	0	1	0	0	0	0	0	0	0	0	1	0	0	0	0
2	41	12	0	0	0	0	0	1	0	2	0	0	0	0	0	0	1	0	0	0	0	13	1	0	4	0	0	0	0	0	0	0	1	0	0	1	0	0	0	0	0	0	0	0	1	0	0	0	0
2	72	6	0	0	0	0	0	0	0	1	0	0	0	0	0	0	0	0	0	0	0	0	0	0	10	0	0	0	0	0	0	0	1	0	0	0	0	0	0	0	0	0	0	0	0	0	0	0	0
1	52	11	0	0	0	1	0	0	1	4	0	0	0	0	0	0	0	0	0	0	0	7	1	0	4	0	0	0	0	1	1	0	1	0	0	0	0	0	0	0	0	0	0	0	0	0	0	0	0
2	56	14	0	0	0	1	0	0	1	4	0	0	0	0	0	0	0	0	0	1	0	35	1	0	5	0	0	0	0	1	1	0	1	1	0	1	0	0	0	0	0	0	0	0	1	0	0	0	0
1	51	11	0	0	0	0	0	0	0	4	0	0	0	0	0	1	0	0	0	0	0	10	1	0	3	10	0	0	0	1	2	0	1	1	0	1	0	0	0	0	0	0	0	0	0	0	0	0	0
2	53	11	0	0	0	0	0	0	0	4	0	0	0	0	0	1	0	0	0	0	0	10	1	0	4	0	0	0	0	0	0	0	1	0	0	1	0	0	0	0	0	0	0	0	0	0	0	0	1
1	61	10	0	0	0	0	0	3	0	3	0	0	0	0	0	1	0	0	0	0	0	0	1	0	0	0	0	0	0	0	0	0	0	0	0	0	0	0	0	0	0	0	0	0	0	0	0	0	0
2	56	8	0	0	0	0	0	3	0	3	0	0	0	0	0	1	0	0	0	0	0	0	1	0	2	0	0	0	0	0	0	0	0	1	0	1	0	0	0	0	0	0	0	0	0	0	0	0	0
1	59	17	0	0	0	1	0	0	0	6	1	0	0	0	1	0	0	0	0	0	0	30	1	0	4	0	0	0	1	5	10	0	0	1	0	1	0	0	0	0	0	0	0	1	0	0	0	1	0
1	34	18	0	0	0	1	0	0	0	6	1	0	0	0	1	0	0	0	0	0	0	7	1	0	4	0	0	0	2	2	5	0	0	1	0	1	0	1	0	0	0	0	0	1	1	0	0	0	1
2	56	13	0	0	0	1	0	0	0	6	1	0	0	0	1	0	0	0	0	0	0	10	0	0	4	0	0	0	0	0	10	0	0	1	0	1	0	0	0	0	0	0	0	0	0	0	0	0	0
2	29	16	0	0	0	1	0	0	0	6	1	0	0	0	1	0	0	0	0	0	0	20	1	0	4	0	1	0	0	1	2	0	0	0	0	0	0	1	1	0	0	0	0	0	0	0	0	0	0
2	82	7	0	0	0	1	0	0	0	6	1	0	0	0	1	0	0	0	0	0	0	0	0	0	0	0	0	0	0	0	0	0	0	0	0	0	0	0	0	0	0	0	0	0	0	0	0	0	0
1	67	11	0	0	0	0	0	0	0	6	0	0	0	0	0	0	0	0	0	0	0	0	0	0	4	10	0	0	0	0	0	0	0	0	0	0	0	0	0	0	0	0	0	0	0	0	0	0	0
2	67	7	0	1	0	0	0	0	0	6	0	0	0	0	0	0	0	0	0	0	0	0	0	0	4	0	0	0	0	0	0	0	0	0	0	0	0	0	0	0	0	0	0	0	1	0	0	0	0
1	39	12	0	1	0	0	0	0	0	4	0	0	0	0	0	0	0	0	0	0	0	10	0	0	4	0	0	0	0	0	0	0	0	1	1	1	0	0	0	0	0	0	0	0	1	0	0	0	0
2	62	14	0	0	0	0	0	0	0	4	0	0	0	0	0	0	0	0	0	0	0	0	0	0	4	0	0	0	0	0	0	0	0	0	0	0	0	0	0	0	0	0	0	0	1	0	0	0	0
1	56	11	0	0	0	0	0	0	0	3	0	0	0	0	0	0	1	0	0	0	0	0	1	0	4	0	0	0	0	0	0	0	1	0	0	1	0	0	0	0	0	0	0	0	0	0	0	0	0
2	59	12	0	0	0	0	0	0	0	3	0	0	0	0	0	0	1	0	0	0	0	0	0	0	4	0	0	0	0	0	0	0	0	0	0	0	0	0	0	0	0	0	0	0	1	0	0	0	0
2	75	7	0	1	0	0	0	0	0	3	0	0	0	0	0	0	0	0	0	0	0	0	0	0	6	0	0	0	0	0	0	0	0	0	0	0	0	0	0	0	0	0	0	0	0	0	1	1	0
1	81	10	0	1	0	0	0	0	0	1	0	0	0	0	0	0	0	0	0	0	0	0	1	0	0	0	0	0	0	0	0	0	0	0	0	0	1	0	0	0	0	0	0	0	0	0	0	1	0
1	64	10	0	1	0	0	1	0	0	9	0	0	0	0	0	0	0	0	0	0	0	0	0	0	4	0	0	0	0	0	0	0	1	0	0	0	1	0	0	0	0	0	0	0	1	0	0	0	0
1	56	13	0	0	0	0	0	0	1	5	0	0	0	0	0	0	0	0	0	0	0	10	1	0	3	20	0	1	0	2	4	0	1	1	1	1	0	0	0	0	0	0	0	0	0	0	0	0	0
1	23	15	1	1	0	0	0	0	1	5	0	0	0	0	0	0	0	1	0	0	0	20	1	0	12	0	0	1	2	6	12	0	1	0	0	0	0	1	1	0	0	0	0	0	1	1	0	0	0
2	52	13	0	0	0	0	0	0	1	5	0	0	0	0	0	0	0	0	0	0	0	40	1	0	8	0	0	1	0	0	4	0	1	1	1	1	0	0	0	0	0	0	0	0	1	0	0	0	0
1	69	11	0	0	0	0	0	0	0	2	0	0	0	0	0	0	0	0	0	0	0	20	1	0	4	0	0	0	0	0	4	0	0	0	0	0	1	0	0	0	0	0	0	0	0	0	0	0	0
1	49	8	0	0	1	2	0	0	0	10	0	0	0	0	0	0	0	0	0	0	0	0	1	0	0	10	0	0	0	0	0	0	1	0	0	0	0	0	0	0	0	0	0	1	0	0	0	0	0
1	22	11	0	0	1	2	0	0	0	10	0	0	0	0	0	0	0	0	0	0	0	0	1	0	4	10	0	0	0	0	0	0	1	0	0	1	0	0	0	0	0	0	0	0	1	0	0	0	0
2	47	11	0	0	1	2	0	0	0	10	0	0	0	0	0	0	0	0	0	0	0	0	1	0	0	10	0	0	0	0	2	0	1	0	0	0	0	0	0	0	0	0	0	0	1	0	0	0	0
2	22	12	0	0	1	2	0	0	0	10	0	0	0	0	0	0	0	0	0	0	0	0	1	0	0	7	0	0	0	2	2	0	1	0	0	0	0	1	0	0	0	0	0	0	1	0	0	0	0
2	22	12	0	1	1	2	0	0	0	10	0	0	0	0	0	0	0	0	0	0	0	0	1	1	15	10	0	0	0	0	0	0	1	0	0	0	0	1	0	0	0	0	0	0	0	0	0	0	0
2	20	12	0	0	1	2	0	0	0	10	0	0	0	0	0	0	0	0	0	0	0	10	1	0	1	20	0	0	0	0	0	0	1	0	0	0	0	0	0	0	0	0	0	0	0	0	0	0	0
1	19	11	1	0	0	0	0	0	2	4	0	0	0	0	0	0	0	1	0	0	0	16	1	0	0	0	0	0	1	6	3	1	0	0	0	0	0	0	0	0	0	0	0	0	0	0	0	0	0
2	51	11	0	0	0	0	0	0	2	4	0	0	0	0	0	0	0	0	0	0	0	0	1	0	3	13	0	0	0	0	1	0	1	0	0	0	0	0	0	0	0	0	0	0	1	0	0	0	0
2	63	11	0	0	0	0	0	0	0	1	0	0	0	0	0	0	0	0	0	0	0	0	0	0	0	30	0	0	0	0	0	0	1	0	0	0	1	0	0	0	1	0	0	0	0	0	0	0	0
2	67	7	0	0	0	0	0	0	0	4	0	0	0	0	0	0	0	0	0	0	0	0	0	0	4	0	0	0	0	0	0	0	1	0	0	0	1	0	0	0	0	0	0	0	1	0	0	0	0
2	45	14	0	0	0	0	0	0	0	4	0	0	0	0	0	1	0	1	0	0	0	30	1	0	5	0	0	0	3	0	1	0	0	1	1	1	0	0	0	0	0	0	0	0	0	0	0	0	0
1	30	17	0	0	0	0	0	0	0	4	0	0	0	0	0	0	0	0	0	0	0	0	1	0	4	0	0	0	0	0	1	0	1	0	0	0	0	0	0	0	0	0	0	0	0	0	0	0	0
2	61	13	0	0	0	0	0	0	0	4	0	0	0	0	0	0	0	0	0	0	0	0	1	0	4	0	0	0	0	0	0	0	0	0	0	0	0	0	0	0	0	0	0	0	1	0	0	0	0
1	65	13	0	0	0	0	0	0	0	4	0	0	0	0	0	0	0	0	0	0	0	0	1	0	4	0	0	0	0	0	0	0	1	1	1	1	1	0	0	0	0	0	0	0	0	0	0	0	0
2	60	13	0	0	0	0	0	0	0	4	0	0	0	0	0	0	0	0	0	0	0	0	1	0	5	0	0	0	0	0	0	0	1	0	0	0	1	0	0	0	0	0	0	0	0	0	0	0	0
2	76	13	0	0	0	0	0	0	0	2	0	0	0	0	0	1	0	0	0	0	0	0	0	0	4	0	0	0	0	0	0	0	1	0	0	0	0	1	0	0	1	0	0	0	1	0	0	1	0
1	23	12	1	0	0	0	0	0	0	7	0	0	0	0	0	1	0	1	0	0	0	14	1	0	0	0	0	0	0	1	3	0	0	0	0	0	0	1	0	0	0	0	0	0	1	0	0	0	0
2	62	15	0	0	0	0	0	0	0	7	0	0	0	0	0	1	0	0	0	0	0	0	1	0	4	0	0	0	0	0	0	0	1	0	0	0	0	0	0	0	0	0	0	0	1	0	0	1	0
2	28	12	0	0	0	0	0	0	0	7	0	0	0	0	0	1	0	0	0	0	0	4	1	0	2	0	0	0	0	1	1	0	1	1	1	1	0	1	0	0	0	0	0	0	1	0	0	0	0
1	38	10	0	0	0	0	1	0	1	2	1	0	0	0	0	1	0	0	0	0	0	35	1	0	1	20	0	0	0	0	0	0	1	0	0	0	0	0	0	0	0	0	0	0	1	0	0	0	0
2	37	8	0	0	0	0	1	0	1	2	1	0	0	0	0	1	0	0	0	0	0	21	1	0	1	25	1	1	0	0	0	0	1	0	0	0	1	0	0	0	0	0	0	0	0	0	0	0	0
1	48	8	0	0	0	0	0	0	0	3	0	0	0	0	0	0	0	0	0	0	0	0	1	0	3	0	0	0	0	0	0	0	0	1	1	1	0	0	0	0	0	0	0	0	1	0	1	1	0
1	58	10	0	0	0	0	0	0	0	3	0	0	0	0	0	0	0	0	0	0	0	0	1	0	4	0	0	0	0	0	0	0	0	0	0	0	0	0	0	0	0	0	0	0	0	0	0	1	0
2	77	7	0	0	0	0	0	0	0	3	0	0	0	0	0	0	0	0	0	0	0	0	0	0	2	0	0	0	0	0	0	0	1	0	0	0	0	0	0	0	0	0	0	0	0	0	0	0	0
1	74	6	0	0	0	0	0	0	0	5	0	0	0	0	0	0	0	0	0	0	0	0	1	0	2	0	0	0	0	0	2	0	1	0	0	0	1	0	0	0	0	0	0	0	0	0	0	0	0
2	67	6	0	0	0	0	0	0	0	5	0	0	0	0	0	0	0	0	0	0	0	0	1	0	0	0	0	0	0	0	0	0	1	0	0	0	1	0	0	0	0	0	0	0	0	0	0	0	0
1	72	10	0	1	0	0	0	0	0	3	0	0	0	0	0	1	0	0	0	0	0	0	1	0	0	0	0	0	0	0	0	0	0	0	0	0	0	0	0	0	0	0	0	0	1	0	1	1	0
2	80	7	0	1	0	0	0	0	0	3	0	0	0	0	0	1	0	0	0	0	0	0	1	0	0	0	0	0	0	0	0	0	0	0	0	0	0	0	0	0	0	0	0	0	1	0	1	1	0
2	51	14	0	1	0	0	0	0	0	3	0	0	0	0	0	1	0	0	0	0	0	7	1	1	4	0	0	0	0	0	0	0	0	1	1	1	0	0	0	0	0	0	0	0	1	0	1	1	0
1	43	12	0	1	0	0	0	1	1	2	0	0	0	0	1	0	0	0	0	0	0	3	1	0	4	0	0	0	1	1	0	0	1	0	0	1	0	0	0	0	0	0	0	0	1	0	0	0	0
2	44	13	0	1	0	0	0	1	1	2	0	0	0	0	1	0	0	0	0	0	0	40	1	0	4	0	0	0	1	1	3	0	0	0	1	1	0	0	0	0	0	0	0	0	0	0	0	0	0
1	28	17	0	1	0	0	0	0	0	2	0	0	0	0	1	0	0	0	0	0	0	50	1	0	0	15	1	0	0	2	8	0	0	0	0	0	0	1	0	0	0	0	0	0	1	0	0	0	0
2	62	16	0	0	0	0	0	0	0	2	0	0	0	0	1	0	0	0	0	0	0	7	1	0	0	25	0	0	0	0	1	0	1	0	0	0	0	0	0	0	1	0	0	0	0	0	0	0	0
1	63	12	0	0	0	0	0	0	0	2	0	0	0	0	1	0	0	0	0	0	0	0	1	0	6	0	0	0	0	0	1	0	0	0	0	0	0	0	0	0	0	0	0	0	1	0	1	1	0
2	61	12	0	0	0	0	0	0	0	2	0	0	0	0	1	0	0	0	0	0	0	0	1	0	8	0	0	0	0	0	2	0	1	0	0	0	0	0	0	0	0	0	0	0	1	0	0	0	0
1	41	17	0	0	0	0	0	0	0	1	0	0	0	0	1	0	0	1	0	0	0	20	1	0	0	0	1	0	2	2	1	0	0	1	1	0	0	1	1	0	0	0	0	0	0	0	0	0	0
2	84	10	0	0	0	0	0	0	0	2	0	0	0	0	1	0	0	0	0	0	0	0	0	1	0	0	0	0	0	0	0	0	0	0	0	0	0	0	0	0	0	0	0	0	1	0	0	0	0
1	80	10	0	1	0	0	0	0	0	2	0	0	0	0	1	0	0	0	0	0	0	0	1	0	10	0	0	0	0	0	2	0	1	0	0	0	0	0	0	0	0	0	0	1	1	0	0	0	0
2	74	7	0	0	0	0	0	0	0	2	0	0	0	0	1	0	0	0	0	0	0	0	0	0	20	0	0	0	0	0	3	0	1	0	0	0	0	0	0	0	0	0	0	0	1	0	0	0	0
1	60	12	0	0	0	0	0	0	1	3	0	0	0	0	1	0	0	0	0	0	0	0	0	0	4	20	0	0	0	0	2	0	1	0	0	0	0	0	0	0	0	0	0	0	0	0	1	0	0
2	56	12	0	0	0	0	0	0	1	3	0	0	0	0	1	0	0	0	0	0	0	40	1	0	5	0	0	0	0	0	2	0	1	0	0	1	0	0	0	0	0	0	0	0	0	0	0	0	0
2	18	10	1	1	0	0	0	0	1	3	0	0	0	0	1	0	0	1	0	0	0	10	1	0	4	0	0	0	0	0	2	0	1	0	0	0	0	1	1	0	0	0	0	0	1	0	1	0	0
1	43	11	0	0	0	0	0	1	1	2	0	0	0	0	1	0	0	0	0	0	0	6	1	0	4	6	0	1	0	1	1	0	1	1	0	1	0	0	0	0	0	0	0	0	0	0	0	0	0
1	82	15	0	0	0	0	0	0	0	1	0	0	0	0	1	0	0	0	0	0	0	1	1	0	0	0	0	0	0	0	0	0	1	0	0	0	1	0	0	0	0	0	0	0	0	0	0	0	0
1	49	18	0	0	0	0	0	1	1	2	0	0	0	0	1	0	0	1	0	0	1	50	1	0	5	0	0	1	1	0	5	0	1	0	0	0	0	0	0	0	0	0	0	1	1	0	0	0	0
2	42	15	0	0	0	0	0	1	1	2	0	0	0	0	1	0	0	0	0	0	0	8	1	0	4	0	0	0	0	0	3	0	0	0	0	1	0	0	0	0	0	0	0	0	0	0	0	0	0
2	17	9	1	0	0	0	0	1	1	2	0	0	0	0	1	0	0	1	0	0	0	4	1	1	13	0	1	0	1	0	3	0	1	0	0	0	0	1	1	0	0	0	0	0	0	0	0	0	0
2	64	12	0	0	1	1	0	0	0	6	0	0	0	0	1	0	0	0	0	0	1	0	1	0	8	0	0	0	2	0	0	0	1	0	0	0	0	0	0	0	0	0	0	0	0	0	0	0	0
2	21	14	1	0	1	1	0	0	0	6	0	0	0	0	1	0	0	1	0	0	0	30	1	1	9	10	0	0	1	10	6	0	0	0	0	0	0	1	0	0	0	0	0	0	0	0	0	0	0
1	36	20	0	1	1	2	0	0	0	2	0	0	0	0	1	0	0	0	0	0	0	35	1	0	0	0	0	1	0	0	2	0	0	1	1	1	0	0	1	0	0	0	0	1	1	1	0	1	0
2	35	20	0	1	1	2	0	0	0	2	0	0	0	0	1	0	0	0	0	0	0	3	1	0	0	0	1	0	0	0	0	0	1	0	0	0	0	1	0	0	0	0	0	1	1	0	0	1	0
2	66	20	0	1	0	0	0	0	0	3	0	0	0	0	1	0	0	0	0	0	0	6	1	0	4	0	0	0	2	3	1	0	1	0	0	0	0	0	0	0	0	0	0	0	1	0	0	1	0
1	23	12	0	1	0	0	0	0	0	5	0	0	0	0	0	1	0	0	0	0	0	20	1	0	1	8	0	0	1	1	2	0	1	1	1	1	0	0	0	0	0	0	0	0	1	0	1	1	0
2	66	12	0	0	0	0	0	0	0	1	0	0	0	0	0	1	0	0	0	0	0	0	1	0	0	20	0	0	0	0	1	0	1	0	0	0	0	0	0	0	0	0	0	0	0	0	0	1	0
1	41	13	0	0	0	1	0	1	1	2	0	0	0	0	0	1	0	0	0	0	0	7	1	0	4	0	1	0	0	0	3	0	1	1	1	1	0	0	0	0	1	0	0	0	1	0	0	0	0
2	38	15	0	0	0	1	0	1	1	2	0	0	0	0	0	1	0	1	0	0	0	48	1	0	4	0	0	0	0	0	10	0	1	1	1	1	0	0	0	0	0	0	0	0	1	0	0	0	0
2	17		1	0	0	1	0	1	1	2	0	0	0	0	0	1	0	1	0	0	0	10	1	0	4	0	0	0	0	6	10	0	1	0	0	0	0	1	1	0	0	0	0	0	1	0	0	0	0
1	67	12	0	0	0	0	0	0	0	2	0	0	0	0	0	0	0	0	0	0	0	0	0	0	4	0	0	1	0	0	5	0	0	0	0	0	0	0	0	0	0	0	0	0	1	0	0	0	0
2	63	17	0	0	0	0	0	0	0	2	0	0	0	0	0	0	0	0	0	0	0	0	1	0	3	0	0	0	0	0	2	0	1	0	0	0	0	0	0	0	0	0	0	0	0	0	0	0	0
1	47	11	0	1	0	0	0	0	1	3	0	0	0	0	0	0	0	0	0	0	0	0	1	0	3	30	0	0	0	0	0	0	0	1	0	1	0	0	0	0	0	0	0	0	1	0	0	0	0
1	20	12	0	0	0	0	0	0	1	3	0	0	0	0	0	0	0	0	0	0	0	10	1	0	5	0	0	0	10	10	10	0	0	0	0	0	0	0	0	0	0	0	0	0	1	1	0	0	0
2	44	14	0	1	0	0	0	0	1	3	0	0	0	0	0	0	0	0	0	0	0	5	1	0	5	0	0	0	0	0	0	0	0	0	0	1	0	0	0	0	0	0	0	0	1	0	0	0	0
2	19	11	0	1	0	0	0	0	1	3	0	0	0	0	0	0	0	0	0	0	0	20	1	0	5	0	0	0	1	1	3	0	0	0	0	0	0	0	0	0	0	0	0	0	1	0	0	0	0
1	26	15	0	0	0	0	0	0	0	3	0	0	0	0	0	0	1	0	0	0	0	15	1	0	0	0	0	0	1	3	5	0	1	0	1	1	0	1	0	0	0	0	0	0	0	0	0	0	1
1	41	11	0	1	0	0	0	0	1	3	0	0	0	0	0	0	1	0	0	0	0	5	1	0	0	0	0	0	0	1	1	0	0	0	0	1	0	0	0	0	1	0	0	1	1	0	0	1	0
2	38	17	0	1	0	0	0	0	1	3	0	0	0	0	0	0	1	0	0	0	0	35	1	0	0	0	0	0	0	1	1	0	1	1	0	1	0	1	1	0	1	0	0	1	1	0	0	1	0
2	17	9	0	1	0	0	0	0	1	3	0	0	0	0	0	0	1	0	0	0	0	8	1	0	3	0	0	1	4	5	10	0	1	0	0	0	0	1	1	0	0	0	0	0	0	0	0	0	0
1	55	11	0	0	0	0	0	0	0	6	0	0	0	0	0	0	1	0	1	0	0	0	0	0	0	20	0	0	0	0	0	0	0	0	0	0	0	0	0	0	0	0	0	0	0	0	1	1	0
1	26	15	0	0	0	0	0	0	0	6	0	0	0	0	0	0	1	0	0	0	0	20	1	0	5	0	0	0	0	2	4	0	1	1	1	1	0	1	1	0	0	0	0	0	0	0	0	0	0
1	23	15	1	0	0	0	0	0	0	6	0	0	0	0	0	0	1	1	0	0	0	30	1	0	0	0	0	0	0	2	0	0	0	0	0	0	0	1	0	0	0	0	0	1	1	0	0	0	0
2	51	14	0	1	0	0	0	0	0	6	0	0	0	0	0	0	1	0	1	1	0	32	1	0	4	20	0	0	0	2	1	0	1	0	0	0	0	0	0	0	0	0	0	0	0	0	1	1	0
2	20	12	1	0	0	0	0	0	0	6	0	0	0	0	0	0	1	1	0	0	0	16	1	0	2	0	0	0	0	4	10	0	1	0	0	0	0	1	0	0	0	0	0	0	0	0	0	0	0
2	79	12	0	0	0	0	0	0	0	6	0	0	0	0	0	0	1	0	0	0	0	0	0	0	10	0	0	0	0	0	0	0	1	0	0	0	0	0	0	0	0	0	0	0	1	0	1	0	1
1	65	8	0	1	0	0	0	0	0	2	0	0	0	0	0	0	1	0	0	0	0	0	1	0	2	0	0	0	0	0	0	0	0	0	0	0	1	0	0	0	0	0	0	0	0	0	0	0	0
2	62	8	0	1	0	0	0	0	0	2	0	0	0	0	0	0	1	0	0	0	0	0	1	0	2	0	0	0	0	0	0	0	0	0	0	0	1	0	0	0	0	0	0	1	1	0	1	1	0
1	37	11	0	1	0	0	0	1	0	4	0	0	0	0	0	0	0	0	1	0	0	6	1	0	0	0	0	0	0	0	0	0	0	0	0	1	0	0	0	0	0	0	0	0	0	0	0	0	0
2	70	7	0	1	0	0	0	1	0	4	0	0	0	0	0	0	0	0	0	0	0	0	0	0	4	0	0	0	0	0	0	0	0	0	0	0	0	0	0	0	0	0	0	1	1	0	0	0	0
2	35	12	0	0	0	0	0	1	0	4	0	0	0	0	0	0	0	0	0	0	0	1	1	0	2	0	0	0	0	0	0	0	0	0	0	1	0	0	0	0	0	0	0	0	0	0	0	0	0
1	58	11	0	1	0	0	0	0	0	5	0	0	0	0	0	0	0	0	0	0	0	0	0	0	0	0	0	0	0	0	0	0	0	0	0	1	0	0	0	0	0	0	0	1	0	0	0	1	0
2	58	8	0	0	0	0	0	0	0	5	0	0	0	0	0	0	0	0	0	1	0	0	0	0	2	0	0	0	0	0	0	0	1	1	0	1	0	0	0	0	0	0	0	1	1	0	0	0	0
1	81	4	0	0	0	0	0	0	0	2	0	0	0	0	0	0	0	0	0	0	0	0	1	0	0	0	0	0	0	0	0	0	0	0	0	0	0	0	0	0	0	0	0	0	0	0	0	0	0
2	79	0	0	0	0	0	0	0	0	2	0	0	0	0	0	0	0	0	0	0	0	0	1	0	0	0	0	0	0	0	0	0	0	0	0	0	1	0	0	0	0	0	0	0	0	0	0	0	0
2	36	12	0	0	0	0	0	1	0	4	0	0	0	0	0	0	1	0	0	0	0	8	1	0	2	0	0	0	0	0	4	0	0	0	0	0	0	0	1	0	0	0	0	0	0	0	0	0	0
2	63	12	0	0	0	0	0	1	0	4	0	0	0	0	0	0	1	0	0	0	1	10	1	0	0	0	0	0	0	0	0	0	0	0	0	0	1	0	0	0	0	0	0	1	1	0	0	1	0
1	23	14	0	0	0	0	0	0	0	5	0	0	0	0	0	0	1	0	0	0	0	10	1	0	0	0	0	0	0	1	2	0	0	0	0	0	0	1	0	0	0	0	0	0	0	0	0	0	0
2	28	15	1	0	0	0	0	0	0	5	0	0	0	0	0	0	1	1	0	0	0	5	1	0	0	0	0	0	0	0	2	0	0	1	1	1	0	1	0	0	0	0	0	0	0	0	0	0	0
1	60	12	0	0	0	0	0	0	0	5	0	0	0	0	0	0	1	0	0	0	0	3	1	0	2	20	0	0	0	0	0	0	1	0	0	0	0	0	0	0	0	0	0	1	1	1	1	1	0
2	57	12	0	0	0	0	0	0	0	5	0	0	0	0	0	0	1	0	0	0	0	1	1	0	2	0	0	0	0	0	2	0	0	0	0	0	0	0	0	0	0	0	0	0	0	0	0	0	0
1	39	8	0	1	0	1	2	1	0	6	0	0	0	0	0	0	0	0	0	0	0	0	1	0	1	0	0	0	0	0	0	0	1	1	1	1	0	0	0	0	0	0	0	0	0	0	0	0	0
2	33	11	0	0	0	1	2	1	0	6	0	0	0	0	0	0	0	0	0	0	0	3	1	0	4	0	0	0	0	0	0	0	1	1	1	1	0	0	0	0	0	0	0	0	1	0	0	0	0
1	69	7	0	0	1	1	0	2	1	6	0	0	0	0	0	0	0	0	0	0	0	0	0	0	3	0	0	0	0	0	0	0	1	0	0	0	0	0	0	0	0	0	0	0	0	0	0	0	0
2	59	8	0	1	1	1	0	2	1	6	0	0	0	0	0	0	0	0	0	0	0	0	0	1	7	0	0	0	0	0	0	0	1	0	0	0	0	0	0	0	0	0	0	0	0	0	0	0	0
1	54	10	0	1	0	0	0	0	0	3	0	0	0	0	0	0	0	0	0	0	0	0	0	0	2	0	0	0	0	0	0	0	1	0	0	1	0	0	0	0	0	0	0	0	0	0	0	0	1
2	41	11	0	1	0	0	0	0	0	3	0	0	0	0	0	0	0	0	0	0	0	0	0	0	2	0	0	0	0	0	0	0	1	0	0	1	0	0	0	0	0	0	0	0	0	0	1	1	1
1	60	11	0	0	0	0	0	0	0	3	0	0	0	0	0	0	1	0	0	0	1	10	1	0	0	0	0	0	0	0	0	0	0	0	0	0	0	0	0	0	1	0	0	0	0	0	0	0	0
2	60	12	0	1	0	0	0	0	0	3	0	0	0	0	0	0	1	0	0	0	0	0	0	0	0	15	0	0	0	0	2	0	1	0	0	0	0	0	0	0	1	0	0	0	1	0	0	1	0
2	57	11	0	0	0	0	0	0	0	4	0	0	0	0	0	0	1	0	0	0	0	0	1	0	1	10	0	0	0	0	0	0	0	0	0	0	1	0	0	0	0	0	0	0	0	0	0	0	0
2	73	7	0	1	0	0	0	0	0	2	0	0	0	0	0	0	0	0	0	0	0	0	1	0	4	0	0	0	0	0	0	0	0	0	0	0	0	0	0	0	0	0	0	0	1	0	0	0	0
1	43		0	1	0	0	0	0	0	3	0	0	0	0	0	0	0	0	0	0	0	0	1	0	0	20	0	0	0	0	0	0	0	0	0	1	0	0	0	0	1	0	0	0	1	0	0	1	0
2	80	3	0	1	0	0	0	0	0	3	0	0	0	0	0	0	0	0	0	0	0	0	0	0	0	0	0	0	0	0	0	0	1	0	0	0	1	0	0	0	1	0	0	0	1	0	0	1	0
2	73	7	0	1	0	0	0	0	0	1	0	0	0	0	0	0	0	0	0	0	0	0	0	0	2	0	0	0	0	0	0	0	0	0	0	0	0	0	0	0	0	0	0	0	1	0	1	1	0
1	62	10	0	0	0	0	2	1	0	7	0	0	0	0	0	0	0	0	0	0	0	0	0	0	4	0	0	0	0	0	0	0	0	0	0	1	1	0	0	0	1	0	0	0	1	0	0	1	0
1	38	12	0	0	0	0	2	1	0	7	0	0	0	0	0	0	0	0	0	0	0	20	1	0	0	0	0	0	1	3	2	0	0	0	0	1	0	0	1	0	1	0	0	0	1	1	1	1	0
1	35	11	0	0	0	0	2	1	0	7	0	0	0	0	0	0	0	0	0	0	0	0	0	0	0	30	0	0	0	0	0	0	0	0	0	1	1	0	1	0	1	0	0	0	0	0	0	0	0
2	58	8	0	1	0	0	2	1	0	7	0	0	0	0	0	0	0	0	0	0	0	0	0	0	4	0	0	0	0	0	0	0	1	0	0	1	0	0	0	0	1	0	0	0	0	0	0	0	0
2	28	15	0	1	0	0	2	1	0	7	0	0	0	0	0	0	0	0	0	0	0	30	1	0	4	0	0	0	1	2	10	0	0	0	0	0	0	0	0	0	1	0	0	0	1	0	0	0	0
1	39	14	0	1	0	0	0	1	0	2	0	0	0	0	0	0	1	1	0	0	0	3	1	0	2	20	0	1	0	2	2	0	0	0	0	1	0	0	0	0	1	0	0	0	1	0	1	1	0
2	36	13	0	0	0	0	0	1	0	2	0	0	0	0	0	0	1	0	0	0	0	6	1	0	2	0	0	0	0	2	2	0	1	1	1	1	0	0	0	0	1	0	0	0	1	0	1	1	0
1	63	13	0	0	0	0	1	0	1	9	0	0	0	0	0	0	1	0	1	0	0	0	1	0	0	40	0	0	0	10	20	0	0	1	0	1	0	0	0	0	0	0	0	0	0	0	0	0	0
2	62	12	0	1	0	0	1	0	1	9	0	0	0	0	0	0	1	0	0	0	1	0	1	0	4	0	0	0	0	0	4	0	1	0	0	0	0	0	0	0	0	0	0	0	1	0	0	1	0
2	24	13	1	0	0	0	1	0	1	9	0	0	0	0	0	0	1	1	0	0	0	20	1	0	0	5	0	0	0	15	20	0	1	0	0	0	0	0	1	0	0	0	0	0	0	0	0	1	1
1	78	5	0	1	0	0	0	1	1	4	0	0	0	0	0	0	0	0	0	0	0	0	1	0	4	15	0	0	0	0	0	0	1	0	0	1	0	0	0	0	1	0	0	0	1	0	0	0	0
1	44	11	0	0	0	0	0	1	1	4	0	0	0	0	0	0	0	0	0	0	0	0	1	0	4	20	0	0	0	0	0	0	1	0	0	1	0	0	0	0	1	0	0	0	0	0	0	0	0
2	40	11	0	1	0	0	0	1	1	4	0	0	0	0	0	0	0	0	0	0	0	0	0	0	4	0	0	0	0	0	0	0	1	0	0	1	1	0	0	0	1	0	0	0	1	0	0	0	0
2	73	7	0	1	0	0	0	1	1	4	0	0	0	0	0	0	0	0	0	0	0	0	1	0	4	0	0	0	0	0	0	0	1	0	0	1	0	0	0	0	1	0	0	1	1	0	0	1	0
1	50	11	0	0	0	0	0	0	2	5	0	0	0	0	0	0	1	0	0	0	0	0	1	0	4	20	0	0	0	0	0	0	1	0	0	1	0	0	0	0	1	0	0	1	1	0	0	1	0
2	48	10	0	0	0	0	0	0	2	5	0	0	0	0	0	0	1	0	0	0	0	2	1	0	4	0	0	0	0	0	0	0	1	1	1	1	0	0	0	0	1	0	0	0	1	0	0	0	0
1	54	13	0	0	0	1	0	0	0	4	0	0	0	0	0	0	0	0	0	0	0	0	0	0	3	0	0	0	0	0	0	0	1	0	0	0	0	0	0	0	0	0	0	0	1	0	0	0	0
1	56	11	0	0	0	1	0	0	0	4	0	0	0	0	0	0	0	0	0	0	0	0	0	0	3	0	0	0	0	0	0	0	0	0	0	0	0	0	0	0	0	0	0	0	1	0	0	0	0
1	70	8	0	0	0	0	0	0	0	3	0	0	0	0	0	0	0	0	0	0	0	0	0	0	2	20	0	0	0	0	3	0	0	0	0	0	0	0	0	0	0	0	0	0	0	0	0	0	0
1	40	13	0	0	0	0	0	0	0	4	0	0	0	0	0	0	0	0	0	0	0	7	1	0	0	20	0	0	0	0	2	0	0	0	0	1	0	0	0	0	0	0	0	0	0	0	0	0	0
2	42	15	0	0	0	0	0	0	0	4	0	0	0	0	0	0	0	0	0	0	0	10	1	0	1	0	0	0	0	0	0	0	0	0	0	1	0	0	0	0	0	0	0	0	0	0	0	0	0
2	21	14	0	0	0	0	0	0	0	4	0	0	0	0	0	0	0	0	0	0	0	20	1	0	4	0	0	0	1	1	1	0	0	0	0	0	0	1	0	0	1	0	0	0	0	0	0	0	0
2	20	13	0	0	0	0	0	0	0	4	0	0	0	0	0	0	0	0	0	0	0	12	1	0	4	0	0	0	0	0	1	0	0	0	0	0	0	1	0	0	1	0	0	0	0	0	0	0	0
1	55	11	0	1	0	0	0	1	0	4	0	0	0	0	0	0	0	0	0	0	0	0	1	0	4	0	0	0	0	0	5	0	0	0	0	0	1	0	0	0	1	0	0	0	1	0	0	0	0
1	84	5	0	1	0	0	0	1	0	4	0	0	0	0	0	0	0	0	0	0	0	0	0	0	3	0	0	0	0	0	2	0	0	0	0	0	0	0	0	0	0	0	0	0	0	0	0	0	0
2	48	17	0	0	0	0	0	1	0	4	0	0	0	0	0	0	0	0	0	0	0	5	1	0	5	0	0	0	1	0	3	0	1	1	1	0	0	0	0	0	0	0	0	0	1	0	0	0	1
2	52	14	0	0	0	0	0	0	0	3	0	0	0	1	0	0	0	0	0	0	0	30	1	0	4	0	0	0	1	1	1	0	1	0	0	1	0	0	0	0	0	0	0	0	0	0	0	0	0
2	82	9	0	0	0	0	0	0	0	3	0	0	0	1	0	0	0	0	0	0	0	0	0	0	0	0	0	0	0	0	0	0	1	0	0	0	1	0	0	0	0	0	0	0	0	0	0	0	0
1	75	9	0	0	0	0	1	0	0	4	0	0	0	1	0	0	0	0	0	0	0	0	1	0	2	10	0	0	0	0	2	0	1	0	0	0	0	0	0	0	0	0	0	0	0	0	0	0	0
2	62	10	0	0	0	0	0	0	0	2	0	0	0	1	0	0	0	0	0	1	0	0	1	0	4	0	0	0	0	0	1	0	1	1	1	1	0	0	0	0	1	0	0	0	0	0	1	1	0
1	76	12	0	0	0	0	0	0	1	3	0	0	0	1	0	0	0	0	0	0	0	0	0	0	4	0	0	0	0	0	0	0	1	0	0	0	0	0	0	0	0	0	0	0	1	0	0	0	0
2	69	10	0	0	0	0	0	0	1	3	0	0	0	1	0	0	0	0	0	0	0	0	1	0	4	0	0	0	0	0	0	0	0	0	0	0	0	0	0	0	0	0	0	0	1	0	0	0	0
2	54	12	0	1	0	0	0	0	0	3	0	0	0	1	0	0	0	1	0	0	0	3	1	0	5	0	0	0	1	1	1	0	0	1	1	1	1	0	0	0	1	0	0	0	1	0	0	0	0
2	60	13	0	0	0	0	0	0	0	1	0	0	0	1	0	0	0	0	0	0	1	0	1	0	5	10	0	0	0	0	6	0	1	0	0	0	1	0	0	0	0	0	0	0	0	0	1	1	0
1	58	17	0	0	0	0	0	0	0	4	0	0	0	1	0	0	0	0	0	0	0	5	1	0	4	0	0	0	0	0	2	0	1	1	1	1	0	0	0	0	0	0	0	0	1	0	0	1	0
2	61	7	0	0	0	0	0	0	0	4	0	0	0	1	0	0	0	0	0	0	0	0	1	0	4	0	0	0	0	2	2	0	0	0	0	1	0	0	0	0	0	0	0	0	0	0	0	0	0
2	27	17	0	1	0	0	0	0	0	4	0	0	0	1	0	0	0	0	0	0	0	15	1	0	0	10	0	0	0	0	5	0	0	0	1	1	0	0	0	0	0	0	0	1	1	0	0	0	0
1	48	16	0	0	0	0	0	0	0	3	0	0	0	1	0	0	0	0	0	0	0	30	1	0	0	20	0	0	1	0	1	0	0	1	1	1	0	0	0	0	0	0	0	0	0	0	0	0	0
2	47	17	0	0	0	0	0	0	0	3	0	0	0	1	0	0	0	0	0	0	0	10	1	0	0	0	0	0	1	0	1	0	1	1	1	0	0	0	0	0	0	0	0	0	0	0	0	0	0
2	20	12	0	0	0	0	0	0	0	3	0	0	0	1	0	0	0	0	0	0	0	16	1	0	0	0	1	0	2	2	4	0	0	0	0	0	0	1	0	0	0	0	0	0	0	0	0	0	0
2	82	7	0	0	0	0	0	0	0	2	0	0	0	1	0	0	0	0	0	0	0	0	1	0	5	0	0	0	0	0	0	0	1	0	0	0	0	0	0	0	0	0	0	1	1	0	0	1	0
1	56	11	0	0	0	0	0	1	0	5	0	0	0	1	0	0	0	0	0	0	0	0	1	0	0	40	0	0	0	1	4	0	0	0	0	0	0	0	0	0	1	0	0	0	0	0	0	1	0
2	55	12	0	0	0	0	0	1	0	5	0	0	0	1	0	0	0	0	0	1	0	0	1	0	0	0	0	0	0	0	1	0	0	1	0	1	0	0	0	0	1	0	0	0	0	0	1	1	0
1	47	14	0	0	0	0	0	0	0	2	0	0	0	1	0	0	0	0	0	0	0	0	1	0	0	10	0	0	0	0	0	0	0	0	0	0	0	0	0	0	0	0	0	0	0	0	0	0	0
1	80	14	0	1	0	0	0	0	0	2	0	0	0	1	0	0	0	0	0	0	0	0	0	0	0	15	0	1	0	0	2	0	0	0	0	0	0	0	0	0	0	0	0	0	1	0	1	1	0
2	65	12	0	0	0	0	0	0	0	2	0	0	0	1	0	0	0	0	0	0	0	0	1	0	4	13	0	0	0	0	1	0	0	0	0	0	0	0	0	0	0	0	0	0	0	0	1	1	0
2	29	13	0	0	0	0	1	0	1	5	0	0	0	1	0	0	0	0	0	0	0	20	1	0	1	15	0	0	5	6	10	0	0	1	0	1	0	1	0	0	1	0	0	0	0	0	0	0	0
1	55	13	0	0	0	0	1	0	1	5	0	0	0	1	0	0	0	0	0	0	0	5	1	0	0	20	0	0	0	0	2	0	0	0	0	1	0	0	0	0	1	0	0	0	1	0	0	0	0
2	54	13	0	1	0	0	1	0	1	5	0	0	0	1	0	0	0	0	0	0	0	8	1	0	2	10	0	0	3	2	4	0	0	1	0	0	0	0	0	0	1	0	0	0	1	0	0	0	0
1	59	17	0	0	0	0	0	0	0	4	0	0	0	1	0	0	0	0	0	0	0	30	1	0	0	0	0	0	0	1	1	0	0	0	0	0	0	0	0	0	0	0	0	1	1	0	0	1	0
2	57	17	0	0	0	0	0	0	0	4	0	0	0	1	0	0	0	0	0	0	0	20	1	0	0	10	1	0	1	2	1	0	1	0	0	0	0	0	0	0	0	0	0	1	1	0	0	0	0
1	46	17	0	0	0	0	1	0	1	2	0	0	0	1	0	0	0	0	1	0	1	40	1	0	4	0	0	1	0	0	0	0	1	0	0	1	0	0	0	0	0	0	0	0	1	0	0	0	0
1	17	9	0	0	0	0	1	0	1	2	0	0	0	1	0	0	0	0	0	0	0	21	1	0	4	0	1	0	2	2	1	0	1	0	0	0	0	1	0	0	0	0	0	0	1	0	1	0	0
2	46	17	0	0	0	0	1	0	1	2	0	0	0	1	0	0	0	0	0	0	1	40	1	0	4	0	0	0	0	0	0	0	0	0	0	1	0	0	0	0	0	0	0	0	1	0	0	0	0
1	51	13	0	0	0	0	1	1	0	4	0	0	0	1	0	0	0	0	0	0	0	3	1	0	0	10	0	0	0	0	4	0	1	0	0	0	0	1	1	0	0	0	0	0	1	0	1	1	0
2	39	19	0	1	0	0	1	1	0	4	0	0	0	1	0	0	0	0	1	0	1	30	1	0	0	15	0	0	0	0	2	0	1	0	0	0	0	1	0	0	1	0	0	0	0	0	1	1	0
2	23	12	0	1	0	0	0	0	0	5	0	0	0	1	0	0	0	0	0	0	0	10	1	0	0	0	0	0	1	1	2	0	0	1	1	1	0	0	0	0	0	0	0	0	0	0	0	0	0
1	60	13	0	0	0	0	0	0	0	5	0	0	0	1	0	0	0	0	0	0	0	0	1	0	4	0	0	0	0	0	0	0	1	1	1	1	0	0	0	0	0	0	0	0	0	0	0	0	0
1	29	18	0	0	0	0	0	0	0	5	0	0	0	1	0	0	0	0	0	0	0	20	1	0	0	0	0	0	2	3	3	0	0	0	0	0	0	0	0	0	0	0	0	0	0	0	0	0	0
2	55	14	0	0	0	0	0	0	0	5	0	0	0	1	0	0	0	0	0	0	0	20	1	0	0	0	0	0	0	0	1	0	1	0	1	1	0	0	0	0	0	0	0	0	0	0	0	0	1
2	27	17	1	0	0	0	0	0	0	5	0	0	0	1	0	0	0	1	0	0	0	60	1	0	0	7	0	0	1	3	5	0	1	1	1	1	0	0	0	0	0	0	0	0	0	0	0	0	0
1	41	18	0	1	0	0	1	1	0	2	0	0	0	0	0	1	0	1	0	0	0	10	1	0	1	10	0	0	0	0	1	0	1	1	1	1	0	0	0	0	0	0	0	1	1	1	0	1	1
2	38	17	0	1	0	0	1	1	0	2	0	0	0	0	0	1	0	1	0	0	0	2	1	0	4	0	0	0	0	0	1	0	1	0	1	1	0	0	0	0	0	0	0	1	1	0	0	1	1
2	51	15	1	0	0	0	0	0	0	4	0	0	0	0	0	1	0	1	0	0	0	60	1	0	5	0	0	0	0	2	3	0	1	1	1	1	0	0	0	0	1	0	0	0	0	0	0	0	0
2	87	10	0	0	0	0	0	0	0	4	0	0	0	0	0	1	0	0	0	0	0	0	0	0	4	0	0	0	0	0	0	0	0	0	0	0	0	0	0	0	0	0	0	1	1	0	0	0	0
1	37	13	0	0	0	0	1	1	0	2	0	0	0	0	0	0	0	1	0	0	0	2	1	0	2	25	0	0	0	0	2	0	1	0	0	0	1	1	0	0	1	0	0	0	1	0	0	1	0
2	37	15	0	0	0	0	1	1	0	2	0	0	0	0	0	0	0	0	0	1	0	1	1	0	4	0	0	0	0	0	2	0	1	1	1	1	0	0	0	0	1	0	0	0	0	0	0	1	0
1	45	11	0	0	0	0	0	0	4	4	0	0	0	0	0	0	1	0	0	0	0	0	1	0	0	0	0	0	0	0	1	0	0	1	1	1	0	0	0	0	0	0	0	0	0	0	0	0	0
1	17	8	0	0	0	0	0	0	4	4	0	0	0	0	0	0	1	0	0	0	0	20	0	0	0	0	0	0	0	2	10	0	0	0	0	0	0	1	0	0	0	0	0	0	0	0	0	0	0
2	40	11	0	0	0	0	0	0	4	4	0	0	0	0	0	0	1	0	0	0	0	0	1	0	4	0	0	0	0	0	5	0	0	1	1	1	0	0	0	0	0	0	0	0	1	0	0	0	1
2	21	11	0	1	0	0	0	0	4	4	0	0	0	0	0	0	1	0	0	0	0	8	1	0	0	0	0	0	0	8	9	0	0	0	0	0	0	1	0	0	0	0	0	0	1	0	0	1	0
2	19	13	0	0	0	0	0	0	4	4	0	0	0	0	0	0	1	0	0	0	0	10	1	0	0	0	0	0	0	8	15	0	0	0	0	0	0	0	0	0	0	0	0	0	0	0	0	0	0
2	18	11	0	1	0	0	0	0	4	4	0	0	0	0	0	0	1	0	0	0	0	0	1	0	4	0	0	0	2	2	5	0	0	0	0	0	0	1	0	0	0	0	0	0	1	1	0	0	0
1	53	11	0	0	0	0	0	2	2	5	0	0	0	0	0	0	0	0	0	0	0	0	1	0	0	0	0	0	0	0	0	0	1	1	1	1	1	0	0	0	0	0	0	0	1	0	0	0	0
1	25	11	0	0	0	0	0	2	2	5	0	0	0	0	0	0	0	0	0	0	0	6	1	0	0	15	0	0	1	4	4	0	0	1	1	1	0	0	0	0	0	0	0	0	0	0	0	0	0
1	22	9	0	0	0	0	0	2	2	5	0	0	0	0	0	0	0	0	0	0	0	0	1	0	0	15	0	0	0	0	0	0	0	1	1	1	1	0	0	0	0	0	0	0	0	0	0	0	0
1	19	12	1	0	0	0	0	2	2	5	0	0	0	0	0	0	0	1	0	0	0	15	1	0	0	15	0	0	1	4	2	0	0	0	0	0	0	0	0	0	0	0	0	0	0	0	0	0	0
2	48	8	0	0	0	0	0	2	2	5	0	0	0	0	0	0	0	0	0	0	0	0	1	0	2	0	0	0	0	0	0	0	1	0	0	0	1	0	0	0	0	0	0	0	0	0	0	0	0
2	15	8	1	0	0	0	0	2	2	5	0	0	0	0	0	0	0	1	0	0	0	6	1	0	2	0	0	0	0	0	2	0	1	0	0	0	0	0	0	0	0	0	0	0	0	0	0	0	0
1	78	18	0	0	0	0	0	0	0	3	0	0	0	0	0	0	1	0	0	0	0	0	1	0	30	0	0	0	0	0	2	0	0	0	0	0	1	0	1	0	1	0	0	0	0	0	0	0	0
2	76	13	0	0	0	0	0	0	0	3	0	0	0	0	0	0	1	0	0	0	0	0	1	0	10	0	0	0	0	0	0	0	1	0	0	0	1	0	1	0	1	0	0	0	1	0	0	0	0
1	82	11	0	1	0	0	0	0	0	2	0	0	0	0	0	0	1	0	0	0	0	0	1	0	4	0	0	1	0	0	0	0	1	0	0	0	1	0	0	0	0	0	0	0	1	0	0	1	0
2	72	12	0	1	0	0	0	0	0	2	0	0	0	0	0	0	1	0	0	0	0	0	1	0	8	0	0	0	0	0	0	0	1	0	0	0	0	0	0	0	0	0	0	0	1	0	1	1	0
1	52	13	0	1	0	0	0	0	1	4	0	0	0	0	0	0	0	0	0	0	0	5	1	0	4	0	0	1	0	0	0	0	0	1	1	1	0	0	0	0	0	0	0	1	1	0	1	1	1
1	22	12	0	1	0	0	0	0	1	4	0	0	0	0	0	0	0	0	0	0	0	10	1	0	4	0	0	0	0	2	2	0	0	0	0	0	0	0	1	0	0	0	0	1	1	1	1	1	1
2	45	13	0	1	0	0	0	0	1	4	0	0	0	0	0	0	0	0	0	0	0	4	1	0	4	5	0	1	0	0	0	0	0	0	1	1	0	0	0	0	0	0	0	1	1	0	1	1	1
2	18	9	0	1	0	0	0	0	1	4	0	0	0	0	0	0	0	0	0	0	0	10	1	0	4	0	0	0	0	0	0	0	1	0	0	0	0	0	1	0	0	0	0	1	1	1	1	1	1
2	58	13	0	1	0	0	1	1	0	4	0	0	0	0	0	0	0	0	0	0	0	0	1	1	4	0	0	0	0	0	0	0	0	0	0	0	0	0	0	0	0	0	0	1	1	0	1	1	0
1	51	11	0	0	0	0	0	0	0	5	0	0	0	0	0	0	0	0	0	0	0	0	1	0	4	0	0	0	0	0	1	0	0	0	0	1	0	0	0	0	0	0	0	0	0	0	0	0	0
2	51	11	0	1	0	0	0	0	0	5	0	0	0	0	0	0	0	0	0	0	0	0	1	0	4	0	0	0	0	0	1	0	0	0	0	0	1	0	0	0	0	0	0	0	1	1	0	1	0
1	65	13	0	0	0	0	0	1	1	4	0	0	0	0	0	0	0	0	0	0	0	0	1	0	4	0	0	0	0	0	0	0	0	0	0	0	0	0	0	0	0	0	0	0	0	0	0	0	0
1	43	11	0	0	0	0	0	1	1	4	0	0	0	0	0	0	0	0	0	0	0	0	1	0	4	0	0	0	0	0	2	0	0	0	0	0	0	0	0	0	0	0	0	0	1	0	0	0	0
2	63	11	0	0	0	0	0	1	1	4	0	0	0	0	0	0	0	0	0	0	0	0	0	0	4	0	0	0	0	0	0	0	0	0	0	0	1	0	0	0	0	0	0	0	0	0	0	0	0
2	38	8	0	1	0	0	0	1	1	4	0	0	0	0	0	0	0	0	0	0	0	0	1	0	4	0	0	0	0	0	2	0	0	1	0	1	0	0	0	0	0	0	0	0	1	1	0	0	0
2	18	9	0	0	0	0	0	1	1	4	0	0	0	0	0	0	0	0	0	0	0	10	1	0	4	0	0	0	0	1	8	0	0	0	0	0	0	1	0	0	0	0	0	0	0	0	0	0	0
1	44	8	0	0	0	0	0	0	0	2	0	0	0	0	0	0	0	0	0	0	0	0	0	0	0	25	0	0	0	0	30	0	0	0	0	0	0	0	0	0	0	0	0	0	0	0	0	0	0
1	45	11	0	0	0	0	0	0	0	5	0	0	0	0	0	0	0	0	0	0	0	5	1	0	0	0	0	0	0	0	0	0	0	0	1	1	0	0	0	0	1	0	0	1	1	0	1	1	0
1	21	14	0	0	0	0	0	0	0	5	0	0	0	0	0	0	0	0	0	0	0	20	1	0	0	8	0	0	1	3	5	1	1	0	0	0	0	1	0	0	0	0	0	1	0	0	0	0	0
2	44	11	0	1	0	0	0	0	0	5	0	0	0	0	0	0	0	0	0	0	0	1	1	0	6	0	0	0	0	0	1	0	1	0	0	0	0	0	0	0	0	0	0	0	0	0	0	0	0
1	71	11	0	0	0	0	0	0	0	2	0	0	0	0	0	1	0	0	0	0	0	0	0	0	0	0	0	0	0	0	0	0	1	0	0	0	0	0	0	0	1	0	0	0	0	0	0	0	0
2	70	11	0	0	0	0	0	0	0	2	0	0	0	0	0	1	0	0	0	0	0	0	1	0	4	0	0	0	0	0	1	0	1	0	0	0	0	0	0	0	0	0	0	0	0	0	0	0	0
1	67	12	0	0	0	0	0	0	0	2	0	0	0	0	0	0	0	0	0	0	0	7	1	0	0	10	0	1	0	5	4	0	1	0	0	0	0	0	1	0	1	0	0	1	1	0	1	1	0
2	64	11	0	0	0	0	0	0	0	2	0	0	0	0	0	0	0	0	0	0	0	20	1	0	0	20	1	0	0	0	0	0	0	0	0	0	0	0	1	0	1	0	0	0	1	0	0	1	0
1	55	11	0	0	0	0	0	0	1	8	0	0	0	0	0	0	0	1	0	0	0	0	1	0	4	0	0	0	0	0	2	0	1	1	1	1	0	0	0	0	0	0	0	0	1	0	0	0	1
2	54	13	0	0	0	0	0	0	1	8	0	0	0	0	0	0	0	0	0	0	0	0	1	0	6	0	0	0	0	0	4	0	1	0	0	0	0	0	0	0	0	0	0	1	1	0	0	0	0
2	24	16	1	0	0	0	0	0	1	8	0	0	0	0	0	0	0	1	0	0	0	40	1	0	4	0	0	0	1	2	5	0	0	1	0	1	0	1	1	0	0	0	0	1	1	0	1	1	0
2	22	14	1	0	0	0	0	0	1	8	0	0	0	0	0	0	0	1	0	0	0	10	1	0	3	0	0	0	0	1	2	0	1	0	0	0	0	1	1	0	0	0	0	0	1	0	0	0	1
1	51	11	0	0	0	0	0	1	0	4	0	0	0	0	0	0	0	0	1	0	0	2	1	0	4	4	0	0	0	1	1	0	1	1	0	1	0	0	0	0	0	0	0	0	0	0	0	0	0
2	52	17	0	0	0	0	0	1	0	4	0	0	0	0	0	0	0	1	0	1	0	3	1	0	4	4	0	1	0	2	1	0	0	1	1	0	0	0	0	0	1	0	0	0	0	0	0	0	0
1	51	11	0	0	0	0	0	0	0	4	0	0	0	0	0	1	0	0	0	0	0	0	1	0	0	12	0	0	0	1	3	0	0	0	0	0	0	0	0	0	1	0	0	0	0	0	0	0	0
1	22	11	0	1	0	0	0	0	0	4	0	0	0	0	0	1	0	1	0	0	0	77	1	0	0	25	0	1	1	0	1	1	1	0	0	0	0	1	0	0	0	0	0	1	0	1	0	0	1
2	50	13	0	0	0	0	0	0	0	4	0	0	0	0	0	1	0	0	0	0	0	30	1	0	0	10	0	0	0	1	3	0	0	1	0	1	0	0	0	0	0	0	0	0	1	0	0	0	0
2	84	10	0	1	0	0	0	0	0	1	0	0	0	0	0	1	0	0	0	0	0	0	0	0	4	0	0	0	0	0	0	0	0	0	0	0	0	0	1	0	0	0	0	0	1	0	0	1	0
1	47	17	0	0	0	0	0	0	1	3	0	0	0	0	0	1	0	0	0	0	0	7	1	0	2	0	0	0	1	0	1	0	1	0	1	0	0	0	0	0	0	0	0	0	0	0	0	0	0
1	53	13	0	1	0	0	0	0	1	3	0	0	0	0	0	1	0	0	0	0	0	0	1	0	4	15	1	0	1	1	0	0	0	0	0	0	0	0	0	0	0	0	0	0	0	0	0	0	0
2	21	15	0	0	0	0	0	0	1	3	0	0	0	0	0	1	0	0	0	0	0	72	1	0	0	0	0	0	2	8	6	0	1	0	0	0	0	0	0	0	0	0	0	0	0	0	0	0	0
2	19	12	0	1	0	0	0	0	1	3	0	0	0	0	0	1	0	0	0	0	0	10	1	0	2	0	0	0	1	2	2	1	0	0	0	0	0	0	0	0	0	0	0	0	0	0	0	0	0
1	80	11	0	0	0	0	0	0	0	2	0	0	0	0	0	0	0	0	0	0	0	0	1	0	2	3	0	0	0	0	0	0	1	0	0	0	0	0	0	0	0	0	0	1	1	0	0	0	0
1	42	11	0	0	0	0	0	0	0	2	0	0	0	0	0	0	0	0	0	0	0	25	1	0	2	0	0	0	0	1	1	0	1	1	1	1	0	0	0	0	0	0	0	0	0	0	0	0	0
1	51	11	0	0	0	0	0	0	0	4	0	0	0	0	0	0	1	0	0	0	0	5	1	0	4	0	0	0	0	0	1	0	1	0	0	0	0	0	0	0	0	0	0	1	0	0	0	1	1
1	24	15	0	0	0	0	0	0	0	4	0	0	0	0	0	0	1	0	0	0	0	22	1	0	0	0	0	0	1	1	1	0	0	0	0	0	0	1	1	0	0	0	0	1	1	0	0	0	0
2	48	10	0	0	0	0	0	0	0	4	0	0	0	0	0	0	1	0	0	0	0	10	1	0	4	0	0	0	0	0	1	0	0	0	0	0	0	0	0	0	0	0	0	1	0	0	0	1	1
2	54	12	0	0	0	0	0	0	1	3	0	0	0	0	0	0	1	0	0	0	0	0	1	0	30	0	0	0	0	0	0	0	1	0	0	0	1	0	0	0	0	0	0	0	0	0	0	0	0
1	53	11	0	0	0	0	1	0	0	5	0	0	0	0	0	1	0	0	0	0	0	0	1	0	3	15	0	0	0	4	8	0	1	0	0	0	0	0	0	0	0	0	0	0	0	0	0	1	0
2	54	12	0	0	0	0	1	0	0	5	0	0	0	0	0	1	0	1	0	0	0	20	1	0	3	0	0	0	2	4	4	0	0	0	0	0	0	0	0	0	0	0	0	0	1	0	1	1	0
2	29	12	0	0	0	0	1	0	0	5	0	0	0	0	0	1	0	0	0	0	0	20	1	0	4	10	0	0	0	4	8	0	1	1	1	1	0	0	0	0	0	0	0	0	0	0	0	1	0
1	47	11	0	1	0	0	1	0	3	4	0	1	0	0	0	0	0	0	0	0	0	12	1	0	3	15	0	0	0	2	0	0	0	0	0	1	0	0	0	0	0	0	0	0	0	0	1	1	0
2	41	11	0	1	0	0	1	0	3	4	0	1	0	0	0	0	0	0	0	0	0	3	1	0	4	0	0	0	0	0	2	0	1	0	0	0	0	0	0	0	0	0	0	0	0	0	0	0	0
2	18	11	0	0	0	0	1	0	3	4	0	1	0	0	0	0	0	0	0	0	0	12	1	0	4	0	0	0	0	4	4	0	1	0	0	0	0	0	0	0	0	0	0	0	0	0	0	0	0
2	17	10	0	0	0	0	1	0	3	4	0	1	0	0	0	0	0	0	0	0	0	15	1	0	4	0	0	0	0	0	2	0	1	0	0	0	0	0	0	0	0	0	0	0	0	0	0	0	0
1	37	11	0	0	0	1	0	1	0	3	0	0	0	0	0	0	0	0	0	0	0	0	1	0	4	0	0	1	0	2	2	0	1	1	1	1	0	0	0	0	0	0	0	0	0	0	0	0	0
2	68	12	0	0	0	1	0	1	0	3	0	0	0	0	0	0	0	0	0	0	0	0	0	0	6	0	0	0	0	0	5	0	1	0	0	0	0	0	0	0	0	0	0	0	0	0	0	0	0
2	34	12	0	0	0	1	0	1	0	3	0	0	0	0	0	0	0	0	0	0	0	0	1	0	4	0	0	0	0	2	2	0	1	0	1	1	0	0	0	0	0	0	0	0	0	0	0	0	0
1	38	14	0	1	0	0	0	3	0	2	0	0	0	0	0	0	0	0	0	0	0	3	1	0	4	0	0	0	0	2	0	0	1	1	0	1	0	0	0	0	0	0	0	0	0	0	0	0	0
2	36	12	0	0	0	0	0	3	0	2	0	0	0	0	0	0	0	0	0	0	0	6	1	0	6	0	0	0	0	0	3	0	1	0	0	1	0	0	0	0	0	0	0	0	0	0	0	0	0
2	42	11	0	0	0	1	1	1	1	5	0	0	0	0	0	0	0	0	0	0	0	1	1	0	4	0	0	0	0	0	0	0	0	0	0	0	0	0	0	0	1	0	0	0	1	0	0	0	1
2	17	11	0	0	0	1	1	1	1	5	0	0	0	0	0	0	0	0	0	0	0	3	0	0	4	0	0	0	1	1	0	0	1	0	0	0	1	0	0	0	0	0	0	0	0	0	0	0	0
2	77		0	0	0	1	1	1	1	5	0	0	0	0	0	0	0	0	0	0	0	0	0	0	5	0	0	0	0	0	0	0	0	0	0	0	0	0	0	0	0	0	0	0	0	0	0	0	0
1	24	11	0	0	0	0	0	0	0	4	0	0	0	0	0	0	0	0	0	0	0	10	1	0	4	7	0	0	0	5	2	0	1	1	1	1	0	0	0	0	0	0	0	1	1	0	0	0	0
2	52	12	0	0	0	0	0	0	0	4	0	0	0	0	0	0	0	0	0	0	0	1	1	0	4	0	0	0	0	0	0	0	1	1	1	1	0	0	0	0	0	0	0	0	1	0	0	0	0
1	60	10	0	0	1	1	0	0	0	8	0	0	0	0	0	0	0	0	0	0	0	0	1	0	4	0	0	0	0	0	2	0	1	1	1	1	0	0	0	0	0	0	0	0	0	0	0	0	0
1	28	14	0	1	1	1	0	0	0	8	0	0	0	0	0	0	0	0	0	0	0	3	1	0	4	0	0	0	0	0	0	0	1	0	0	0	0	0	0	0	0	0	0	0	0	1	0	0	1
2	25	15	0	0	1	1	0	0	0	8	0	0	0	0	0	0	0	0	0	0	0	40	1	0	4	0	0	1	0	0	4	0	1	1	1	1	0	0	0	0	0	0	0	0	0	0	0	0	0
1	50	13	0	0	0	0	0	0	0	4	0	0	0	0	0	0	1	1	0	0	0	75	1	0	0	0	0	0	3	2	3	0	0	1	1	1	0	1	0	0	0	0	0	0	1	0	0	0	1
1	20	12	0	0	0	0	0	0	0	4	0	0	0	0	0	0	1	0	0	0	0	25	1	0	0	0	0	0	1	2	4	0	0	0	0	0	0	1	1	0	0	0	0	0	0	0	0	0	0
2	52	13	0	1	0	0	0	0	0	4	0	0	0	0	0	0	1	0	0	0	0	10	1	0	2	0	0	0	3	2	3	0	1	0	0	1	0	0	0	0	0	0	0	0	1	0	0	0	1
1	56	14	0	0	0	0	0	0	0	4	0	0	0	0	0	0	1	0	0	0	0	20	1	0	4	0	0	0	0	0	0	0	0	1	1	1	0	0	0	0	0	0	0	0	1	0	0	0	0
2	52	15	0	0	0	0	0	0	0	4	0	0	0	0	0	0	1	0	0	0	0	0	1	0	4	20	0	0	0	0	0	0	0	0	0	0	0	0	0	0	0	0	0	0	1	0	0	1	0
2	24	16	0	0	0	0	0	0	0	4	0	0	0	0	0	0	1	0	0	0	0	70	1	0	4	0	0	0	1	3	2	0	1	1	0	1	0	1	0	0	0	0	0	0	0	0	0	0	0
1	42	11	0	0	0	0	0	0	0	4	0	0	0	0	0	0	0	1	0	0	0	3	1	0	4	0	0	0	0	3	0	0	1	0	0	0	0	0	0	0	0	0	0	0	0	1	0	0	1
1	21	11	0	0	0	0	0	0	0	4	0	0	0	0	0	0	0	0	0	0	0	4	1	0	4	30	0	0	0	2	0	0	1	1	1	1	0	0	0	0	0	0	0	0	0	0	0	0	0
2	45	11	0	1	0	0	0	0	0	4	0	0	0	0	0	0	0	0	0	0	0	0	1	0	4	0	0	0	0	3	0	0	0	1	1	1	0	0	0	0	0	0	0	1	1	1	1	1	1
1	48	11	0	0	0	1	0	0	0	3	0	0	0	0	0	0	0	0	0	0	0	0	1	0	1	0	0	0	0	0	0	0	0	1	1	1	0	0	0	0	0	0	0	0	0	0	0	0	0
2	42	9	0	0	0	1	0	0	0	3	0	0	0	0	0	0	0	0	0	0	0	0	1	0	4	0	0	0	0	0	3	0	1	1	1	1	0	0	0	0	0	0	0	0	0	0	0	0	0
1	59	16	0	0	0	0	0	0	0	5	0	0	0	0	0	1	0	1	0	1	0	40	1	0	0	0	1	0	2	1	0	0	1	0	0	0	0	1	0	0	1	0	0	0	0	0	0	0	0
2	58	14	0	0	0	0	0	0	0	5	0	0	0	0	0	1	0	0	0	0	0	10	1	0	0	0	0	0	1	20	10	0	0	0	0	0	1	0	0	0	0	0	0	0	0	0	0	0	0
2	52	15	0	1	0	0	0	0	0	3	0	0	0	0	0	1	0	0	0	0	0	30	1	0	20	0	0	0	0	1	4	0	0	1	0	0	0	0	0	0	0	0	0	1	1	0	1	1	0
2	57	12	0	1	0	0	0	0	0	3	0	0	0	0	0	1	0	0	0	0	0	25	1	0	30	0	0	0	0	1	1	0	1	0	0	0	0	0	0	0	0	0	0	0	1	0	0	0	0
2	89	7	0	0	0	0	0	0	0	3	0	0	0	0	0	1	0	0	0	0	0	0	0	0	30	0	0	0	0	0	0	0	0	0	0	0	1	0	1	0	0	0	0	0	0	0	0	0	0
1	64	10	0	0	0	0	1	0	0	6	0	0	0	0	0	0	0	0	0	0	0	0	1	0	0	30	0	0	0	0	2	0	0	0	0	0	0	0	0	0	0	0	0	0	0	0	0	0	0
2	64	19	0	1	0	0	1	0	0	6	0	0	0	0	0	0	0	0	0	0	0	5	1	0	0	0	0	1	1	0	2	0	1	0	0	0	0	0	0	0	0	0	0	0	1	0	1	0	0
1	55	11	0	0	0	0	0	0	0	2	0	0	0	0	0	0	1	0	0	0	0	20	1	0	3	0	0	0	3	2	5	0	1	1	0	1	0	0	1	0	1	0	0	0	0	0	0	1	0
2	49	12	0	0	0	0	0	0	0	2	0	0	0	0	0	0	1	0	0	0	0	30	1	0	6	0	0	0	3	2	5	0	1	1	0	0	0	0	1	0	1	0	0	0	0	0	0	0	0
2	31	12	0	1	0	0	1	1	0	2	0	0	0	0	0	1	0	0	0	0	0	50	1	0	4	0	0	1	0	2	3	0	1	1	0	1	0	0	0	0	0	0	0	0	0	0	0	0	0
1	18	10	0	0	0	0	0	1	2	3	0	0	0	0	0	0	1	0	0	0	0	40	1	0	4	0	1	1	0	0	4	0	0	0	0	0	0	1	0	0	0	0	0	0	0	0	0	0	0
2	46	12	0	1	0	0	0	1	2	3	0	0	0	0	0	0	1	1	0	0	0	0	1	0	5	0	0	0	0	4	3	0	1	0	0	0	0	0	0	0	0	0	0	1	1	0	0	0	0
1	54	16	0	0	0	0	0	1	2	3	0	0	0	0	0	0	1	0	0	0	0	0	1	0	5	0	0	0	0	4	1	0	1	0	0	0	0	0	0	0	0	0	0	1	1	0	0	1	0
1	49	12	0	0	0	0	1	0	1	3	0	0	0	0	0	0	1	0	1	1	0	0	1	0	0	20	0	0	0	0	0	0	1	1	1	1	0	0	0	0	0	0	0	0	0	0	0	0	0
1	20	12	0	0	0	0	1	0	1	3	0	0	0	0	0	0	1	0	0	0	0	10	1	0	0	20	0	0	0	3	5	0	0	1	1	1	0	1	1	0	0	0	0	1	0	0	0	0	0
2	42	14	0	0	0	0	1	0	1	3	0	0	0	0	0	0	1	0	0	0	0	0	1	0	2	20	0	0	0	0	0	0	1	1	1	1	0	0	0	0	0	0	0	1	0	0	0	1	0
1	55	11	0	0	0	0	0	0	0	5	0	0	0	0	0	0	0	0	0	0	0	0	1	0	4	0	0	0	0	0	0	0	1	1	1	1	0	0	0	0	0	0	0	0	0	0	0	0	0
1	29	14	0	0	0	0	0	0	0	5	0	0	0	0	0	0	0	0	0	0	0	20	1	0	3	0	0	0	2	0	3	0	1	1	1	1	1	0	0	0	0	0	0	0	0	0	0	0	0
2	53	14	0	0	0	0	0	0	0	5	0	0	0	0	0	0	0	0	0	0	0	14	1	0	6	0	0	0	0	0	1	0	1	0	0	0	1	0	0	0	0	0	0	0	0	0	0	0	0
1	26	13	0	0	0	0	0	1	0	5	0	0	0	0	0	0	0	0	0	0	0	1	1	0	0	10	0	0	0	0	1	0	0	1	1	1	0	0	0	0	0	0	0	0	0	0	0	0	0
1	54	11	0	0	0	0	0	1	0	5	0	0	0	0	0	0	0	0	0	0	0	2	1	0	4	20	0	0	0	0	0	0	0	0	0	0	0	0	0	0	0	0	0	0	0	0	0	0	0
1	28	11	0	0	0	0	0	1	0	5	0	0	0	0	0	0	0	0	0	0	0	0	1	0	0	20	0	0	0	0	0	0	0	1	0	1	0	0	0	0	0	0	0	0	0	0	0	0	0
1	24	12	0	0	0	0	0	1	0	5	0	0	0	0	0	0	0	0	0	0	0	2	1	0	0	10	0	0	0	0	0	0	0	1	1	1	0	0	0	0	0	0	0	0	0	0	0	0	0
2	50	8	0	0	0	0	0	1	0	5	0	0	0	0	0	0	0	0	0	0	0	1	1	1	6	0	0	0	0	0	0	0	1	0	0	0	1	0	0	0	0	0	0	0	0	0	0	0	0
2	64	9	0	0	0	0	0	2	0	4	0	0	0	0	0	0	1	0	0	0	0	0	0	0	4	0	0	0	0	0	0	0	1	0	0	0	1	0	0	0	0	0	0	0	1	0	0	0	0
1	84	16	0	0	0	0	0	0	0	2	0	0	0	0	0	1	0	0	0	0	0	0	0	0	0	0	0	0	0	0	0	0	0	0	0	0	1	0	0	0	0	0	0	0	0	0	0	0	0
2	80	13	0	0	0	0	0	0	0	2	0	0	0	0	0	1	0	0	0	0	0	0	0	0	4	0	0	0	0	0	0	0	0	0	0	0	1	0	0	0	0	0	0	1	1	0	0	0	0
2	45	8	0	0	0	1	0	0	2	4	0	0	0	0	0	1	0	0	0	0	0	0	1	0	4	0	0	0	0	3	5	0	0	0	0	1	0	0	0	0	0	0	0	0	0	0	0	0	0
2	22	9	0	0	0	1	0	0	2	4	0	0	0	0	0	1	0	0	0	0	0	2	1	0	0	5	0	0	1	5	15	0	1	0	0	0	0	0	0	0	0	0	0	0	0	0	0	0	0
2	19	12	1	0	0	1	0	0	2	4	0	0	0	0	0	1	0	1	0	0	0	10	1	0	4	0	0	0	0	2	2	0	0	0	0	0	0	0	0	0	0	0	0	0	0	0	0	0	0
2	18	11	1	0	0	1	0	0	2	4	0	0	0	0	0	1	0	1	0	0	0	2	1	0	10	0	0	1	0	3	5	0	1	0	0	0	0	0	0	0	0	0	0	0	0	0	0	0	0
1	71	18	0	0	0	0	0	0	0	3	0	0	0	0	0	1	0	0	0	0	0	16	1	0	4	0	0	0	0	1	2	0	1	0	0	0	0	0	0	0	0	0	0	0	0	0	0	0	0
2	88	9	0	0	0	0	0	0	0	3	0	0	0	0	0	1	0	0	0	0	0	0	0	0	0	0	0	0	0	0	0	0	1	0	0	0	0	0	1	0	0	0	0	0	0	0	0	0	0
2	70	11	0	1	0	0	0	0	0	3	0	0	0	0	0	1	0	0	0	0	0	6	1	0	5	0	0	0	0	7	6	0	1	0	0	0	0	0	0	0	0	0	0	0	0	0	0	0	0
1	62	16	0	0	0	0	0	0	0	4	0	0	0	0	0	1	0	0	0	0	0	5	1	0	1	20	0	0	0	1	2	0	0	1	0	1	1	0	0	0	0	0	0	0	1	0	0	1	0
2	25	12	0	0	0	0	0	0	0	4	0	0	0	0	0	1	0	0	0	0	0	10	1	0	0	20	1	0	0	0	0	0	0	0	0	0	0	1	0	0	0	0	0	0	0	0	0	0	0
1	48	13	0	0	0	0	0	0	0	3	0	0	0	0	0	0	0	0	0	0	0	60	1	0	2	20	0	0	0	1	1	0	0	1	1	0	0	0	0	0	0	0	0	0	0	0	0	1	0
1	24	12	0	0	0	0	0	0	0	3	0	0	0	0	0	0	0	0	0	0	0	6	1	0	0	0	0	0	0	0	0	0	0	1	1	1	0	0	0	0	0	0	0	0	0	0	0	1	0
2	46	13	0	0	0	0	0	0	0	3	0	0	0	0	0	0	0	0	0	0	0	0	1	0	0	0	0	0	0	1	0	0	0	0	0	0	1	0	0	0	0	0	0	0	0	0	0	1	0
1	51	11	0	0	0	0	0	0	0	3	0	0	0	0	0	0	0	0	0	0	0	0	1	0	1	0	0	0	0	0	0	0	1	1	1	1	0	0	0	0	0	0	0	0	0	0	0	0	0
1	23	13	0	0	0	0	0	0	0	3	0	0	0	0	0	0	0	0	0	0	0	8	1	0	1	15	0	0	0	4	8	0	1	0	1	1	0	0	0	0	0	0	0	0	0	0	0	0	0
2	45	12	0	0	0	0	0	0	0	3	0	0	0	0	0	0	0	0	0	0	0	20	1	0	2	20	0	0	0	0	0	0	1	1	1	1	0	0	0	0	0	0	0	0	0	0	0	0	0
1	41	11	0	0	0	0	0	1	1	2	0	0	0	0	0	0	0	0	0	0	0	1	1	0	5	0	0	0	0	3	2	0	0	0	0	1	1	0	0	0	0	0	0	0	1	0	0	1	0
2	37	13	0	0	0	0	0	1	1	2	0	0	0	0	0	0	0	0	0	0	0	0	1	0	3	0	0	0	0	0	0	0	0	1	1	1	0	0	0	0	0	0	0	0	0	0	0	0	0
1	42	11	0	0	0	0	0	0	1	2	0	0	0	0	0	0	0	0	0	0	0	5	1	0	0	0	0	0	0	0	0	0	1	1	0	1	0	0	0	0	0	0	0	1	1	0	1	1	0
2	39	12	0	1	0	0	0	0	1	2	0	0	0	0	0	0	0	0	0	0	0	50	1	0	5	0	0	0	1	1	4	0	0	1	0	1	0	0	0	0	0	0	0	1	1	0	0	0	0
1	61	19	0	0	1	1	0	0	1	5	0	0	0	0	0	0	0	1	1	0	0	4	1	0	0	0	0	0	2	0	0	0	0	1	1	0	0	0	0	0	0	0	0	0	0	0	0	1	0
1	28	13	0	1	1	1	0	0	1	5	0	0	0	0	0	0	0	1	0	0	0	25	1	0	0	0	0	0	0	1	1	0	1	1	0	1	0	1	0	0	0	0	0	0	0	1	0	1	0
2	61	16	0	0	1	1	0	0	1	5	0	0	0	0	0	0	0	0	0	0	0	0	1	0	3	0	0	0	1	0	2	0	1	0	0	0	0	0	0	0	1	0	0	1	1	0	0	1	0
2	26	13	0	0	1	1	0	0	1	5	0	0	0	0	0	0	0	0	0	0	0	3	1	0	0	0	1	0	0	0	0	0	1	0	0	0	0	1	0	0	0	0	0	0	0	0	0	0	0
2	19	11	0	0	1	1	0	0	1	5	0	0	0	0	0	0	0	1	0	0	0	6	1	0	0	0	1	0	0	3	1	0	0	0	0	0	0	0	1	0	0	0	0	0	0	0	0	0	0
1	48	11	0	0	0	0	0	1	1	3	0	0	0	0	0	0	0	1	1	0	0	0	1	0	2	20	0	0	0	0	0	0	0	1	1	1	0	0	0	0	0	0	0	0	0	0	0	0	0
1	22	12	0	0	0	0	0	1	1	3	0	0	0	0	0	0	0	0	0	0	0	20	1	0	2	0	0	0	2	8	14	0	0	0	0	0	0	1	1	0	0	0	0	0	0	0	0	0	0
2	46	11	0	0	0	0	0	1	1	3	0	0	0	0	0	0	0	0	0	0	0	0	1	0	1	6	0	0	0	0	0	0	1	0	0	0	0	0	1	0	1	0	0	0	0	0	0	0	0
1	44	11	0	0	1	1	1	0	0	6	0	0	0	0	0	0	0	0	0	0	0	0	1	0	2	0	0	0	0	0	0	0	0	0	0	0	0	0	0	0	0	0	0	0	0	0	1	1	0
1	36	11	0	1	1	1	1	0	0	6	0	0	0	0	0	0	0	0	0	0	0	3	1	0	3	0	0	0	0	2	0	0	0	1	0	0	0	0	0	0	0	0	0	0	1	0	0	1	0
2	64	7	0	0	1	1	1	0	0	6	0	0	0	0	0	0	0	0	0	0	0	0	0	0	2	0	0	0	0	0	2	0	0	0	0	0	0	0	0	0	0	0	0	0	0	0	1	1	0
2	37	11	0	0	1	1	1	0	0	6	0	0	0	0	0	0	0	0	0	0	0	2	1	0	2	10	0	0	0	2	3	0	0	1	1	1	0	0	0	0	0	0	0	0	0	0	0	0	1
2	35	12	0	0	1	1	1	0	0	6	0	0	0	0	0	0	0	0	0	0	0	1	1	0	3	0	0	0	0	0	2	0	0	1	1	1	0	0	0	0	0	0	0	0	0	0	0	0	0
1	24	12	1	1	0	0	0	0	0	5	0	0	0	1	0	0	0	1	0	0	0	40	1	0	0	0	1	0	0	1	1	0	0	0	0	0	0	1	0	0	0	0	0	1	1	1	0	1	1
1	21	12	1	1	0	0	0	0	0	5	0	0	0	1	0	0	0	1	0	0	0	30	1	0	0	0	1	0	0	2	3	0	0	0	0	0	0	1	0	0	0	0	0	1	0	1	0	1	0
2	50	19	0	0	0	0	0	0	0	5	0	0	0	1	0	0	0	1	0	0	0	50	1	0	0	0	1	0	1	2	1	0	1	1	0	0	0	0	0	0	0	0	0	1	1	0	0	0	0
1	51	12	0	0	0	0	1	0	0	6	0	0	0	1	0	0	0	0	0	0	0	3	1	0	4	0	0	0	1	1	2	0	1	0	0	1	0	0	0	0	0	0	0	0	0	0	0	0	0
2	52	17	0	0	0	0	1	0	0	6	0	0	0	1	0	0	0	0	0	0	0	4	1	0	4	0	0	0	1	0	2	0	1	1	0	1	0	0	0	0	0	0	0	0	0	0	0	0	0
2	68	12	0	0	0	0	0	1	0	4	0	0	0	1	0	0	0	0	0	0	0	1	1	0	5	0	0	0	0	0	2	0	1	0	0	0	0	0	0	0	0	0	0	1	0	0	1	1	0
2	42	17	0	1	0	0	0	1	0	2	0	0	0	1	0	0	0	0	0	0	0	30	1	0	0	0	0	0	0	4	2	0	1	1	1	1	0	0	0	0	0	0	0	1	1	0	0	1	0
2	31	17	0	0	0	0	0	0	0	3	0	0	0	1	0	0	0	0	0	0	0	20	1	0	0	0	1	0	1	3	15	0	1	0	0	0	0	1	0	0	0	0	0	1	0	0	0	0	0
1	69	17	0	1	0	0	0	0	0	3	0	0	0	1	0	0	0	0	0	0	0	0	1	0	0	8	1	1	0	0	0	0	0	0	0	0	0	0	0	0	0	0	0	0	1	0	1	1	0
2	64	15	0	0	0	0	0	0	0	3	0	0	0	1	0	0	0	0	0	0	0	0	1	0	0	0	0	0	1	1	2	0	0	0	0	0	0	0	0	0	0	0	0	1	0	0	0	1	0
1	65	17	0	1	0	0	0	0	0	4	0	0	0	1	0	0	0	0	0	0	0	5	1	0	4	0	0	0	0	0	2	0	1	0	0	0	0	1	0	0	1	0	0	0	1	0	1	1	0
2	66	17	0	1	0	0	0	0	0	4	0	0	0	1	0	0	0	0	0	0	0	3	1	0	4	5	0	1	0	0	0	0	1	0	0	0	0	1	0	0	0	0	0	1	1	0	1	1	0
1	59	13	0	0	0	0	0	0	0	3	0	0	0	1	0	0	0	0	0	0	0	5	1	0	0	0	0	0	0	0	0	0	0	0	0	0	0	0	0	0	0	0	0	0	0	0	0	0	0
1	26	17	0	1	0	0	0	0	0	3	0	0	0	1	0	0	0	0	0	0	0	50	1	0	0	0	0	0	2	4	9	0	1	1	0	1	0	1	0	0	0	0	0	1	1	1	0	0	1
2	55	13	0	0	0	0	0	0	0	3	0	0	0	1	0	0	0	0	0	0	0	8	1	0	0	0	0	0	2	0	2	0	0	1	0	1	0	0	0	0	0	0	0	1	1	0	0	0	0
1	63	16	0	0	0	0	0	0	0	3	0	0	0	1	0	0	0	1	0	0	0	0	1	0	3	0	0	0	3	0	0	0	1	1	1	0	0	0	0	0	0	0	0	0	0	0	0	1	0
2	66	13	0	0	0	0	0	0	0	3	0	0	0	1	0	0	0	1	0	0	0	5	1	0	4	0	0	0	1	1	0	0	0	0	1	0	0	0	0	0	0	0	0	0	1	0	0	1	0
2	60	11	0	0	0	0	0	1	0	2	0	0	0	1	0	0	0	0	0	0	0	5	1	0	2	0	0	0	0	1	0	0	1	0	0	0	0	0	0	0	0	0	0	0	0	0	0	0	0
1	23	16	0	0	0	0	0	0	0	5	0	0	0	1	0	0	0	0	0	0	0	20	1	0	0	0	0	0	0	3	10	0	0	0	0	0	0	1	0	0	0	0	0	0	0	0	0	0	0
1	60	7	0	0	0	0	0	0	0	5	0	0	0	1	0	0	0	0	0	0	0	0	1	0	0	15	0	0	0	0	1	0	1	0	1	1	0	0	0	0	0	0	0	0	0	0	0	0	0
2	58	13	0	1	0	0	0	0	0	5	0	0	0	1	0	0	0	0	0	0	0	2	1	0	3	0	0	0	0	0	3	0	1	0	0	0	0	0	0	0	0	0	0	0	1	0	0	1	0
2	26	17	0	0	0	0	0	0	0	5	0	0	0	1	0	0	0	0	0	0	0	15	1	0	0	6	0	0	2	3	10	0	1	0	1	1	0	1	0	0	0	0	0	0	0	0	0	0	0
1	57	17	0	1	0	0	0	0	0	4	0	0	0	1	0	0	0	0	0	0	0	40	1	0	0	0	0	0	1	2	2	0	1	0	0	0	0	1	0	0	0	0	0	0	0	0	0	0	0
2	53	17	0	1	0	0	0	0	0	4	0	0	0	1	0	0	0	0	0	0	0	60	1	0	3	0	0	0	2	3	2	0	1	0	0	0	0	0	0	0	0	0	0	0	0	0	0	0	0
2	50	11	0	0	0	0	1	0	0	5	0	0	0	1	0	0	0	0	0	0	0	0	1	0	2	20	0	0	0	0	0	0	1	0	0	0	0	0	0	0	0	0	0	0	0	0	0	0	0
1	36	11	0	0	0	0	0	0	1	2	0	0	0	1	0	0	0	0	0	0	0	10	1	0	0	2	0	0	0	2	4	0	0	1	1	1	0	0	0	0	0	0	0	0	0	0	0	0	0
1	17	10	1	0	0	0	0	0	1	2	0	0	0	1	0	0	0	1	0	0	0	32	1	0	0	0	0	0	0	0	1	0	1	0	0	0	0	0	0	0	0	0	0	0	0	0	0	0	0
2	35	12	0	0	0	0	0	0	1	2	0	0	0	1	0	0	0	1	0	0	0	10	1	0	0	4	0	0	0	2	8	0	0	0	1	1	0	0	0	0	0	0	0	0	0	0	0	0	0
2	31	17	0	0	0	0	0	0	0	4	0	0	0	1	0	0	0	1	0	0	0	50	1	0	0	8	0	0	2	8	10	1	0	0	0	0	0	1	0	0	0	0	0	1	1	0	0	0	1
1	63	11	0	0	0	0	0	0	0	4	0	0	0	1	0	0	0	0	0	0	0	1	1	0	3	10	0	0	0	0	1	0	1	1	1	1	0	1	0	0	0	0	0	0	1	0	1	1	0
2	56	14	0	0	0	0	0	0	0	4	0	0	0	1	0	0	0	0	0	0	0	1	1	0	2	0	0	0	2	0	1	0	0	1	1	1	0	0	0	0	0	0	0	0	0	0	0	0	0
1	59	11	0	0	0	0	1	0	0	5	0	0	0	1	0	0	0	0	0	0	0	1	1	1	1	0	0	0	0	1	1	0	0	1	1	1	0	0	0	0	0	0	0	0	1	0	0	1	0
2	55	12	0	1	0	0	1	0	0	5	0	0	0	1	0	0	0	0	0	1	0	2	1	0	1	0	0	0	0	1	1	0	0	0	0	1	0	0	0	0	0	0	0	0	0	0	0	0	0
1	48	11	0	0	0	0	0	0	0	2	0	0	0	1	0	0	0	0	0	1	0	7	1	0	2	0	0	0	1	2	0	0	0	0	0	0	1	0	0	0	0	0	0	1	1	0	0	0	0
2	46	12	0	0	0	0	0	0	0	2	0	0	0	1	0	0	0	0	0	1	1	12	1	0	3	0	0	0	1	3	1	1	0	0	0	0	0	0	0	0	0	0	0	1	1	0	0	0	0
2	89	7	0	1	0	0	0	0	0	2	0	0	0	0	0	1	0	0	0	0	0	0	0	0	4	0	0	0	0	0	0	0	1	0	0	0	0	0	0	0	0	0	0	1	1	0	0	1	0
2	63	12	0	1	0	0	0	0	0	2	0	0	0	0	0	1	0	0	0	0	0	25	1	0	0	20	1	0	1	2	0	0	1	0	0	0	0	0	0	0	0	0	1	0	1	0	0	1	0
1	25	18	1	0	0	0	0	0	0	5	0	0	0	0	0	1	0	1	0	0	0	24	1	0	0	0	0	0	4	8	9	0	1	0	0	0	0	1	0	0	0	0	0	0	0	0	0	0	0
2	46	11	0	1	0	0	0	0	0	5	0	0	0	0	0	1	0	0	0	0	0	3	1	0	0	10	0	0	1	2	1	0	0	0	1	1	1	0	0	0	0	0	0	0	0	0	0	0	0
2	20	13	1	0	0	0	0	0	0	5	0	0	0	0	0	1	0	1	0	0	0	3	1	0	3	0	0	0	1	5	3	0	0	0	0	0	0	0	1	0	0	0	0	0	0	0	0	0	0
2	20	13	1	1	0	0	0	0	0	5	0	0	0	0	0	1	0	1	0	0	0	4	1	0	0	8	0	0	1	5	0	0	0	0	0	0	0	0	1	0	0	0	0	0	0	0	0	0	0
1	41	11	0	0	0	0	0	0	1	3	0	0	0	0	0	0	1	0	0	0	0	10	1	0	0	0	0	0	0	5	5	0	0	1	0	0	0	0	0	0	0	0	0	1	1	0	0	0	0
2	41	11	0	0	0	0	0	0	1	3	0	0	0	0	0	0	1	1	0	0	0	0	1	0	0	0	0	0	0	1	10	0	0	1	1	1	0	0	0	0	0	0	0	0	1	0	0	0	0
2	18	12	0	1	0	0	0	0	1	6	0	1	0	0	0	0	0	0	0	0	0	35	1	0	0	0	0	0	0	2	4	1	0	0	0	0	0	1	0	0	0	0	0	0	0	1	0	1	0
1	52	11	0	1	0	0	0	0	1	6	0	1	0	0	0	0	0	0	0	0	0	2	1	0	0	50	0	0	0	0	0	0	1	0	0	0	0	0	0	0	0	0	0	0	1	0	0	1	1
1	27	12	0	1	0	0	0	0	1	6	0	1	0	0	0	0	0	0	0	0	0	4	1	0	0	12	0	0	0	2	3	0	0	0	0	0	0	0	0	0	0	0	0	1	1	0	1	1	1
2	49	11	0	1	0	0	0	0	1	6	0	1	0	0	0	0	0	0	0	0	0	0	1	0	0	0	0	0	0	0	0	0	0	0	0	0	0	0	0	0	0	0	0	0	0	0	0	1	0
2	82	7	0	1	0	0	0	0	1	6	0	1	0	0	0	0	0	0	0	0	0	0	0	0	0	0	0	0	0	0	0	0	1	0	0	0	1	0	0	0	0	0	0	0	0	0	1	1	0
2	24	12	0	0	0	0	0	0	1	6	0	1	0	0	0	0	0	0	0	0	0	10	1	0	0	0	0	0	0	3	5	0	0	1	1	1	0	0	0	0	0	0	0	1	0	0	0	0	1
1	50	14	0	0	0	0	0	0	0	6	0	0	0	0	0	0	0	0	0	0	0	7	1	0	3	0	0	0	0	0	0	0	1	0	0	0	0	0	0	0	0	0	0	0	0	0	0	0	0
1	29	14	0	0	0	0	0	0	0	6	0	0	0	0	0	0	0	0	0	0	0	40	1	0	0	5	0	0	0	0	0	0	0	0	0	0	0	0	0	0	0	0	0	0	0	0	0	0	0
2	50	11	0	1	0	0	0	0	0	6	0	0	0	0	0	0	0	0	0	0	0	1	1	0	4	0	0	0	0	0	0	0	0	0	0	1	0	0	0	0	0	0	0	0	0	0	0	0	0
2	85	7	0	0	0	0	0	0	0	6	0	0	0	0	0	0	0	0	0	0	0	0	0	0	0	40	1	0	0	0	0	0	0	0	0	0	1	0	1	0	0	0	0	0	0	0	0	0	0
1	61	10	0	1	0	0	0	0	0	4	0	0	0	0	0	0	1	0	0	0	0	0	0	0	4	0	0	0	0	0	2	0	1	0	0	0	0	0	0	0	0	0	0	0	1	0	1	1	0
2	57	12	0	0	0	0	0	0	0	4	0	0	0	0	0	0	1	0	0	0	0	0	0	0	6	0	0	0	0	0	0	0	0	0	0	0	0	0	0	0	0	0	0	1	0	0	0	0	0
2	69	12	0	0	0	0	0	0	0	4	0	0	0	0	0	0	0	0	0	0	0	0	1	0	6	0	0	0	0	1	2	0	1	0	0	0	1	0	0	0	0	0	0	0	0	0	0	0	0
1	70	12	0	0	0	0	0	0	0	4	0	0	0	0	0	0	0	0	0	0	0	0	1	0	5	0	0	0	0	1	2	0	0	0	0	0	1	0	0	0	0	0	0	0	1	0	0	0	0
2	76	8	0	0	0	0	0	0	0	1	0	0	0	0	0	0	0	0	0	0	0	0	1	0	30	0	0	1	0	0	0	0	1	0	0	0	0	0	0	0	0	0	0	0	0	0	0	1	0
1	51	14	0	0	0	0	0	0	1	4	0	0	0	0	0	0	0	0	0	1	0	42	1	0	4	0	0	0	0	0	0	0	0	1	1	1	0	0	0	0	0	0	0	0	1	0	0	0	0
2	49	13	0	0	0	0	0	0	1	4	0	0	0	0	0	0	0	0	0	0	0	6	1	0	4	0	0	0	0	0	2	0	0	1	1	1	0	0	0	0	0	0	0	0	1	0	0	0	0
1	37	11	0	0	0	0	0	0	0	3	0	0	0	0	0	0	1	0	0	0	0	3	1	0	0	15	0	0	1	10	10	0	0	1	1	1	0	0	0	0	0	0	0	0	0	0	0	0	0
2	59	12	0	0	0	0	0	0	0	3	0	0	0	0	0	0	1	0	0	0	0	0	1	0	4	0	0	0	0	0	2	0	1	0	0	0	0	0	0	0	0	0	0	0	0	0	0	0	0
1	61	11	0	1	0	0	0	0	0	5	0	0	0	0	0	0	0	0	0	0	0	0	0	0	3	0	0	0	0	0	1	0	1	0	0	0	0	0	0	0	0	0	0	0	1	0	1	0	0
1	29	11	0	0	0	0	0	0	0	5	0	0	0	0	0	0	0	0	0	0	0	8	1	0	4	20	0	1	0	1	0	0	1	1	1	1	0	0	0	0	0	0	0	0	1	0	0	1	0
1	22	13	0	0	0	0	0	0	0	5	0	0	0	0	0	0	0	0	0	0	0	15	1	0	3	0	0	0	0	4	2	0	0	0	0	0	0	0	0	0	0	0	0	0	1	0	0	0	0
2	58	8	0	0	0	0	0	0	0	5	0	0	0	0	0	0	0	0	0	0	0	0	0	0	6	0	0	0	0	0	1	0	1	0	0	0	0	0	0	0	0	0	0	0	0	0	0	0	0
1	68	8	0	0	0	0	0	0	0	4	0	0	0	0	0	1	0	0	0	0	0	0	0	0	1	10	0	0	0	0	3	0	1	0	0	0	0	0	0	0	0	0	0	1	1	0	0	0	0
1	26	13	1	0	0	0	0	0	0	4	0	0	0	0	0	1	0	1	0	0	0	0	0	0	2	0	0	0	0	0	1	0	1	0	0	0	1	0	0	0	0	0	0	1	1	0	0	0	0
2	22	14	1	0	0	0	0	0	0	4	0	0	0	0	0	1	0	1	0	0	0	0	1	0	3	0	0	0	0	0	2	0	1	0	0	0	1	0	0	0	0	0	0	1	1	0	0	0	0
2	39	11	0	0	0	0	0	1	1	3	0	0	0	0	0	0	0	0	0	0	0	10	1	1	4	10	0	0	0	0	0	0	1	1	1	1	0	0	0	0	0	0	0	1	0	0	0	0	0
2	21	9	0	0	0	0	0	1	1	3	0	0	0	0	0	0	0	0	0	0	0	4	1	0	0	10	0	0	0	2	0	0	0	0	0	0	0	1	1	0	0	0	0	0	0	0	0	0	0
2	82	8	0	1	0	0	0	0	0	1	0	0	0	0	0	0	0	0	0	0	0	0	0	0	0	0	0	0	0	0	0	0	1	0	0	0	0	0	1	0	0	0	0	0	0	0	0	1	0
2	56	16	0	1	0	0	0	0	0	3	0	0	0	0	0	1	0	1	0	0	0	10	1	0	6	0	0	0	1	1	3	0	1	1	0	1	0	0	0	0	1	0	0	0	1	0	1	1	0
1	76	10	0	0	0	0	0	0	0	2	0	0	0	0	0	0	0	0	0	0	0	0	0	0	7	0	0	0	0	0	3	0	1	0	0	0	0	0	0	0	0	0	0	0	0	0	0	1	0
1	71	17	0	0	0	0	0	0	0	4	0	0	0	0	0	0	0	0	0	0	0	2	1	0	5	0	0	0	0	0	0	0	1	0	0	0	0	0	0	0	1	0	0	0	1	0	0	1	0
2	64	16	0	0	0	0	0	0	0	4	0	0	0	0	0	0	0	0	0	0	0	4	1	0	6	0	0	0	0	0	3	0	1	0	0	0	0	0	0	0	1	0	0	1	1	0	0	1	0
1	53	11	0	0	0	0	1	1	1	5	0	1	0	0	0	1	0	0	0	0	0	0	1	0	7	0	0	0	0	0	1	0	0	0	0	0	0	0	0	0	0	0	0	0	1	0	0	0	0
2	51	11	0	0	0	0	1	1	1	5	0	1	0	0	0	1	0	0	0	0	0	0	1	0	9	0	0	0	0	0	1	0	0	0	0	0	0	0	0	0	0	0	0	0	1	0	0	0	0
1	46	11	0	0	0	0	0	0	0	6	0	0	0	0	0	1	0	1	0	0	0	2	1	0	0	0	0	0	0	0	3	0	0	1	1	1	0	0	0	0	1	0	1	1	0	0	0	0	0
2	46	14	0	0	0	0	0	0	0	6	0	0	0	0	0	1	0	1	0	0	1	4	1	0	0	8	0	0	0	0	1	0	1	0	0	0	0	0	0	0	0	0	0	0	1	0	0	0	0
1	48	11	0	0	0	0	0	0	2	4	0	0	0	0	0	0	1	0	0	0	0	0	1	0	0	15	0	0	0	0	0	0	0	1	0	1	0	0	0	0	0	0	0	0	0	0	0	0	0
1	19	11	1	0	0	0	0	0	2	4	0	0	0	0	0	0	1	1	0	0	0	20	1	0	0	0	0	0	0	0	0	0	1	0	0	1	0	1	0	0	0	0	0	0	0	0	0	0	0
2	38	11	0	0	0	0	0	0	2	4	0	0	0	0	0	0	1	0	0	0	0	5	1	0	0	15	0	0	0	0	1	0	0	0	0	0	0	0	0	0	0	0	0	0	0	0	0	0	0
1	19	11	0	1	0	1	1	1	1	4	0	0	0	0	0	0	0	0	0	0	0	30	1	0	4	0	0	0	1	2	1	0	0	0	0	0	0	1	0	1	0	0	0	1	1	0	1	1	0
1	31	13	0	0	0	1	1	1	1	4	0	0	0	0	0	0	0	0	0	0	0	6	1	0	5	10	0	0	1	1	0	0	1	1	1	1	0	0	0	0	0	0	0	1	1	0	0	1	0
2	27	12	0	0	0	1	1	1	1	4	0	0	0	0	0	0	0	0	0	0	1	14	1	0	4	22	0	0	0	1	2	0	0	1	1	1	0	1	0	0	0	0	0	0	1	0	0	0	0
2	24	13	0	0	0	0	0	0	1	4	0	0	0	0	0	0	0	0	0	1	0	14	1	0	10	0	0	0	2	2	7	0	0	0	0	0	0	0	0	0	0	0	0	0	0	0	0	0	0
2	79	7	0	1	0	0	0	0	1	4	0	0	0	0	0	0	0	0	0	0	0	0	0	0	1	0	0	0	0	0	0	0	1	0	0	0	1	0	0	0	0	0	0	0	0	0	0	0	0
1	48	11	0	0	0	0	0	0	1	4	0	0	0	0	0	0	0	0	0	0	0	0	0	0	1	20	0	0	0	0	1	0	1	1	1	1	0	0	0	0	0	0	0	0	0	0	0	1	0
1	19	10	0	1	0	0	0	0	1	4	0	0	0	0	0	0	0	0	0	0	0	30	1	0	10	0	0	0	3	11	20	0	0	0	0	0	0	0	0	0	0	0	0	0	0	0	0	0	0
2	43	11	0	1	0	0	0	0	1	4	0	0	0	0	0	0	0	0	0	0	0	0	0	0	4	0	0	0	0	0	1	0	1	0	0	0	0	0	0	0	0	0	0	0	1	0	1	1	0
1	77	7	0	1	1	1	2	3	0	4	0	0	0	0	0	0	0	0	0	0	0	0	0	0	4	0	0	0	0	0	0	0	1	0	0	0	0	0	0	0	0	0	0	0	0	0	0	0	0
1	41	11	0	0	1	1	2	3	0	4	0	0	0	0	0	0	0	0	0	0	0	0	1	0	4	20	0	0	0	1	1	0	1	1	1	1	0	0	0	0	0	0	0	0	0	0	0	0	0
2	33	12	0	1	1	1	2	3	0	4	0	0	0	0	0	0	0	0	0	0	0	0	1	0	4	0	0	0	0	0	2	0	1	0	0	1	0	0	0	0	0	0	0	1	1	0	1	0	0
1	50	13	0	0	0	0	0	0	1	4	0	0	0	0	0	0	0	0	0	0	0	10	1	0	5	20	0	0	0	1	2	0	1	0	0	0	0	0	0	0	0	0	0	0	1	0	1	1	0
2	46	13	0	1	0	0	0	0	1	4	0	0	0	0	0	0	0	0	1	1	0	2	1	0	4	10	0	0	0	0	2	0	0	1	1	1	0	0	0	0	0	0	0	0	0	0	0	0	0
2	16	8	0	0	0	0	0	0	1	4	0	0	0	0	0	0	0	0	0	0	1	20	1	0	4	0	0	0	1	0	0	0	0	0	0	0	0	1	0	0	0	0	0	0	0	0	0	0	0
1	63	10	0	1	0	0	0	0	0	6	0	0	0	0	0	0	0	0	0	0	0	0	0	1	4	0	0	0	0	0	2	0	1	0	0	0	1	0	0	0	0	0	0	0	1	0	1	1	0
2	63	12	0	1	0	0	0	0	0	6	0	0	0	0	0	0	0	0	0	0	0	7	1	1	4	0	0	0	0	0	2	0	1	0	0	0	0	0	0	0	0	0	0	0	1	0	1	1	0
1	20	12	1	0	0	0	0	0	1	2	0	0	0	0	1	0	0	1	0	0	0	21	1	0	0	8	0	0	0	2	0	1	1	0	0	0	0	1	1	0	0	0	0	0	0	0	0	0	0
2	42	11	0	0	0	0	0	0	1	2	0	0	0	0	1	0	0	0	0	0	1	0	1	1	0	10	0	0	0	0	0	0	0	0	0	1	0	0	0	0	0	0	0	0	0	0	0	0	0
2	19	11	1	0	0	0	0	0	1	2	0	0	0	0	1	0	0	1	0	0	0	2	1	0	0	0	0	0	0	2	4	0	1	0	0	0	0	1	0	0	0	0	1	0	0	0	0	0	0
1	68	12	0	0	0	0	0	0	0	3	0	0	0	0	1	0	0	0	0	0	0	0	1	0	4	0	0	0	0	0	0	0	0	0	0	0	0	0	0	0	0	0	0	0	0	0	0	1	0
2	64	11	0	0	0	0	0	0	0	3	0	0	0	0	1	0	0	0	0	0	0	0	0	0	4	23	0	0	0	0	0	0	1	0	0	0	0	0	0	0	0	0	0	0	0	0	0	0	0
2	39	11	0	0	0	0	0	0	0	3	0	0	0	0	1	0	0	0	0	0	0	0	1	0	4	0	0	0	0	1	0	0	1	1	0	1	0	0	0	0	0	0	0	0	0	0	0	0	0
1	46	13	0	0	0	0	0	0	0	3	0	0	0	0	1	0	0	0	0	0	0	20	0	0	3	0	0	0	0	0	2	0	1	1	1	1	0	0	0	0	0	0	0	0	0	0	0	0	0
1	21	12	1	1	0	0	0	0	0	3	0	0	0	0	1	0	0	1	0	0	0	30	0	0	4	0	0	0	1	0	0	0	0	0	0	0	1	0	0	0	0	0	0	1	0	0	0	0	0
2	42	12	0	1	0	0	0	0	0	3	0	0	0	0	1	0	0	0	0	0	0	21	0	0	2	0	1	0	0	3	5	0	0	1	1	1	0	0	0	0	0	0	0	0	0	0	0	1	0
2	56	13	0	0	0	0	0	0	0	3	0	0	0	1	0	0	0	0	0	0	1	0	1	0	4	0	0	0	0	0	1	0	0	0	0	0	0	0	0	0	1	0	0	0	0	0	0	0	0
1	52	18	0	0	0	0	0	0	1	3	0	0	0	0	1	0	0	0	0	0	0	30	1	0	0	0	0	0	0	0	0	0	1	0	0	1	0	0	0	0	0	0	0	1	1	0	0	0	0
2	57	18	0	0	0	0	0	0	1	3	0	0	0	0	1	0	0	0	0	0	0	40	1	0	0	0	1	0	1	0	1	0	1	0	0	0	0	0	0	0	0	0	0	0	0	0	0	0	0
1	56	13	0	0	0	0	0	0	0	6	0	0	0	0	1	0	0	0	0	0	1	5	1	0	0	0	1	0	0	0	0	0	0	0	1	1	0	0	0	0	1	0	0	0	0	0	0	0	0
2	50	16	1	0	0	0	0	0	0	6	0	0	0	0	1	0	0	1	0	0	0	8	1	0	0	0	1	0	1	1	0	0	1	1	1	1	0	0	0	0	1	0	0	0	0	0	0	0	0
1	77	9	0	0	0	0	0	0	0	4	0	0	0	0	1	0	0	0	0	0	0	0	1	0	10	0	0	0	0	1	10	0	0	0	0	0	0	0	0	0	0	0	0	0	0	0	0	1	0
2	71	9	0	0	0	0	0	0	0	4	0	0	0	0	1	0	0	0	0	0	0	0	0	0	8	0	0	0	0	0	2	0	0	0	0	0	0	0	0	0	0	0	0	0	0	0	0	0	0
2	79	7	0	0	0	0	0	0	0	2	0	0	0	0	0	1	0	0	0	0	0	0	1	0	6	0	0	0	0	0	0	0	1	0	0	0	0	0	0	0	0	0	0	0	0	0	0	1	0
2	77	7	0	0	0	0	0	0	0	3	0	0	0	0	0	1	0	0	0	0	0	0	0	0	4	0	0	0	0	0	0	0	0	0	0	0	0	0	0	0	0	0	0	0	0	0	0	1	0
2	23	16	1	1	0	0	0	0	0	3	0	0	0	0	0	1	0	1	0	0	0	20	1	0	1	0	0	0	2	1	3	0	0	0	0	0	0	1	0	0	1	0	0	0	1	0	0	1	0
1	65	10	0	0	1	1	1	0	0	5	0	0	0	0	0	1	0	0	0	0	0	4	1	0	2	0	0	0	0	0	1	0	1	0	0	0	0	0	0	0	0	0	0	0	0	0	0	1	0
1	36	13	0	0	1	1	1	0	0	5	0	0	0	0	0	1	0	0	0	0	0	20	1	0	4	0	0	0	1	2	3	0	1	0	0	0	0	0	0	0	0	0	0	0	1	1	0	1	0
2	62	12	0	0	1	1	1	0	0	5	0	0	0	0	0	1	0	0	0	0	0	4	0	0	4	0	0	0	0	0	1	0	1	0	0	0	0	0	0	0	0	0	0	0	1	0	0	1	0
2	33	17	0	1	1	1	1	0	0	5	0	0	0	0	0	1	0	0	0	0	0	20	1	0	4	0	0	0	1	2	3	0	1	1	0	0	0	1	0	0	0	0	0	0	1	0	1	1	0
2	90	7	0	0	0	0	0	0	0	2	0	0	0	1	0	0	0	0	0	0	0	0	0	0	1	0	0	0	0	0	0	0	1	0	0	0	0	0	0	0	0	0	0	0	1	0	0	0	0
1	74	16	0	0	0	0	0	0	0	3	0	0	0	1	0	0	0	0	0	0	0	0	1	0	0	0	0	1	1	0	5	0	1	0	0	0	1	0	0	0	0	0	0	0	0	0	1	1	0
2	66	12	0	1	0	0	0	0	0	3	0	0	0	1	0	0	0	0	0	0	1	0	1	0	0	0	0	0	1	0	3	0	1	0	0	0	0	0	0	0	0	0	0	0	1	0	0	1	0
2	73	10	0	0	0	0	0	0	0	3	0	0	0	0	0	1	0	0	0	0	0	0	0	0	4	0	0	0	0	0	0	0	1	0	0	0	0	0	0	0	0	0	0	1	1	0	0	1	0
1	54	11	0	1	0	0	0	0	0	6	0	0	0	0	0	1	0	0	0	0	0	10	1	0	0	10	0	0	0	0	0	0	0	0	0	0	0	0	0	0	0	0	0	0	1	0	0	1	0
2	54	11	0	1	0	0	0	0	0	6	0	0	0	0	0	1	0	0	0	0	0	0	1	0	1	10	0	0	0	0	2	0	0	0	0	0	0	0	0	0	0	0	0	0	0	0	0	1	0
1	53	11	0	0	0	0	0	0	0	5	0	0	0	0	0	1	0	0	0	0	0	6	1	0	2	20	0	0	0	1	1	0	1	0	0	0	0	0	0	0	0	0	0	0	0	0	0	0	0
2	49	13	0	0	0	0	0	0	0	5	0	0	0	0	0	1	0	0	0	0	0	6	1	0	4	0	0	0	0	1	1	0	1	0	0	0	0	0	0	0	0	0	0	0	1	0	0	0	0
1	64	12	0	0	0	0	0	0	0	3	0	0	0	0	1	0	0	0	0	0	1	0	0	0	8	10	0	0	0	0	0	0	0	0	0	0	0	0	0	0	0	0	0	0	1	0	0	0	0
1	34	18	0	1	0	0	0	0	0	3	0	0	0	0	1	0	0	0	0	0	0	21	1	1	0	0	0	0	0	2	4	0	0	1	1	1	0	1	0	0	0	0	0	1	1	0	0	0	0
2	60	11	0	0	0	0	0	0	0	3	0	0	0	0	1	0	0	0	0	0	1	0	0	0	5	10	0	0	0	0	2	0	0	0	0	0	1	0	0	0	0	0	0	0	1	0	0	0	0
2	64	6	0	0	0	2	0	1	1	4	0	0	0	0	1	0	0	0	0	0	1	0	1	0	1	15	0	0	0	0	0	0	0	0	0	0	0	0	0	0	0	0	0	0	1	0	0	0	0
2	76	16	0	0	0	0	0	0	0	2	0	0	0	1	0	0	0	0	0	0	0	0	0	0	4	0	0	0	0	0	0	0	0	0	0	0	0	0	0	0	0	0	0	0	0	0	1	1	0
1	74	11	0	0	0	0	0	0	0	2	0	0	0	0	0	0	1	0	0	0	0	15	1	0	4	0	0	0	0	0	0	0	0	0	0	0	0	0	0	0	0	0	0	0	1	0	0	1	0
2	74	13	0	0	0	0	0	0	0	2	0	0	0	0	0	0	1	0	0	0	0	0	1	0	8	0	0	0	0	0	0	0	1	0	0	0	0	0	0	0	0	0	0	0	0	0	0	1	0
1	38	11	0	0	0	0	1	0	3	2	0	0	0	0	0	0	0	0	0	0	0	3	1	0	4	10	0	0	0	0	1	0	1	0	0	0	0	0	0	0	0	0	0	0	1	0	0	0	0
1	19	11	0	0	0	0	1	0	3	2	0	0	0	0	0	0	0	0	0	0	0	5	1	0	4	0	0	0	1	1	6	0	1	0	0	0	0	0	0	0	0	0	0	0	0	0	0	0	0
2	38	11	0	0	0	0	1	0	3	2	0	0	0	0	0	0	0	0	0	0	0	0	1	0	4	0	0	0	0	0	1	0	1	0	0	0	0	0	0	0	0	0	0	0	1	0	0	0	0
2	18	10	0	0	0	0	1	0	3	2	0	0	0	0	0	0	0	0	0	0	0	10	1	0	4	0	0	0	3	2	10	0	1	0	0	0	0	0	0	0	0	0	0	0	0	0	0	0	0
1	60	12	0	0	0	0	0	0	0	3	0	0	0	0	0	0	1	0	0	0	0	0	0	0	4	0	0	0	0	0	1	0	0	0	1	1	0	0	0	0	0	0	0	0	0	0	0	1	0
1	55	12	0	0	0	0	0	0	0	5	0	0	0	0	0	0	1	0	0	0	0	2	1	0	3	0	0	1	0	0	0	0	1	0	0	0	0	0	0	0	0	0	0	0	1	0	0	0	0
2	56	12	0	0	0	0	0	0	0	5	0	0	0	0	0	0	1	0	0	0	0	3	1	0	4	0	0	0	0	0	4	0	1	1	1	1	0	0	0	0	0	0	0	0	1	0	0	0	0
2	24	12	0	0	0	0	0	0	0	5	0	0	0	0	0	0	1	0	0	0	0	4	1	0	4	0	0	0	0	0	0	0	0	0	0	0	0	1	0	0	0	0	0	0	0	1	0	0	0
1	32	13	0	0	2	2	0	0	0	10	1	0	0	0	0	0	0	0	0	0	0	4	1	0	0	0	0	0	0	0	0	0	1	0	0	0	0	0	0	0	0	0	0	0	0	0	0	0	0
2	24	12	0	0	2	2	0	0	0	10	1	0	0	0	0	0	0	0	0	0	0	0	1	0	0	0	0	0	0	0	0	0	1	0	0	0	0	0	0	0	0	0	0	0	0	0	0	0	0
1	56	8	0	0	2	2	0	0	0	10	1	0	0	0	0	0	0	0	0	0	0	0	0	0	5	20	0	0	0	0	0	0	0	0	0	0	1	0	0	0	0	0	0	0	0	0	0	0	0
1	27	17	0	0	2	2	0	0	0	10	1	0	0	0	0	0	0	0	0	0	0	28	1	0	0	0	0	0	0	0	0	0	1	0	0	0	1	1	0	0	0	0	0	0	0	0	0	0	0
2	53	8	0	0	2	2	0	0	0	10	1	0	0	0	0	0	0	0	0	0	0	0	1	0	4	10	0	0	0	0	0	0	0	0	0	0	0	0	0	0	0	0	0	0	0	0	0	0	0
2	29	11	0	1	2	2	0	0	0	10	1	0	0	0	0	0	0	0	0	1	0	10	1	0	1	0	0	0	0	0	0	0	1	0	0	0	0	0	0	0	0	0	0	0	0	0	0	0	0
1	62	12	0	0	0	0	0	0	0	5	0	0	0	0	0	0	1	0	0	0	1	8	1	0	5	0	0	0	0	0	0	0	0	1	1	1	0	0	0	0	0	0	0	0	1	0	0	0	0
2	61	12	0	0	0	0	0	0	0	5	0	0	0	0	0	0	1	0	0	0	0	4	1	0	4	0	0	0	0	0	0	0	1	0	0	0	0	0	0	0	0	0	0	0	0	0	0	1	0
1	59	11	0	0	0	0	0	0	0	4	0	0	0	0	0	0	0	0	0	0	0	0	1	0	1	12	0	0	0	0	1	0	0	0	0	0	1	0	0	0	0	0	0	0	1	0	0	0	0
1	54	11	0	1	0	0	0	0	1	5	0	2	0	0	0	0	0	0	0	1	0	0	1	0	0	0	0	0	0	0	1	0	0	0	0	0	0	0	0	0	0	0	0	0	1	0	1	1	0
2	43	11	0	1	0	0	0	0	1	5	0	2	0	0	0	0	0	0	0	0	0	0	1	0	3	15	0	0	0	0	0	0	0	0	0	0	0	0	0	0	0	0	0	0	1	0	0	0	0
2	21	9	0	1	0	0	0	0	1	5	0	2	0	0	0	0	0	0	0	0	0	11	1	0	3	0	0	0	0	0	0	0	1	0	0	0	0	0	0	0	0	0	0	0	0	0	0	0	0
2	19	9	0	1	0	0	0	0	1	5	0	2	0	0	0	0	0	0	0	0	0	5	1	0	2	0	0	0	0	0	0	0	0	0	0	0	0	0	0	0	0	0	0	0	0	0	1	1	0
1	56	10	0	0	0	0	0	0	0	4	0	0	0	0	0	0	1	0	0	0	0	0	1	0	0	20	0	0	0	0	0	0	1	1	0	1	0	0	0	0	0	0	0	0	0	0	0	0	0
1	26	16	0	0	0	0	0	0	0	4	0	0	0	0	0	0	1	0	0	0	0	16	1	0	0	3	0	0	0	4	4	1	0	0	0	0	0	0	0	0	0	0	0	0	0	0	0	0	0
1	21	14	0	0	0	0	0	0	0	4	0	0	0	0	0	0	1	0	0	0	0	4	1	0	0	0	0	0	0	2	0	0	1	0	0	0	0	0	0	0	0	0	0	0	0	0	0	0	0
2	54	12	0	0	0	0	0	0	0	4	0	0	0	0	0	0	1	0	0	0	0	0	1	0	0	0	0	0	0	0	1	0	1	1	0	1	0	0	0	0	0	0	0	0	1	0	0	0	0
2	45	17	0	0	0	0	0	0	2	3	0	0	0	0	0	0	0	0	0	0	0	10	1	0	4	10	0	0	1	1	5	0	0	1	1	0	0	0	0	0	1	0	0	0	0	0	0	0	0
2	17	10	1	1	0	0	0	0	2	3	0	0	0	0	0	0	0	1	0	0	0	10	1	0	6	0	1	0	0	5	5	0	0	0	0	0	0	1	1	1	0	0	0	0	0	0	0	0	0
1	60	11	0	1	0	0	0	0	1	5	0	0	0	0	0	0	1	0	0	0	0	0	1	0	4	30	0	0	0	0	4	0	1	1	1	1	0	0	0	0	0	0	0	1	1	0	0	0	0
1	22	12	0	1	0	0	0	0	1	5	0	0	0	0	0	0	1	0	0	0	0	12	1	0	2	0	0	0	4	4	4	0	0	0	0	0	0	1	1	0	0	0	0	1	1	1	1	1	1
2	56	12	0	1	0	0	0	0	1	5	0	0	0	0	0	0	1	0	0	0	0	0	1	0	4	0	0	0	0	0	4	0	1	0	0	0	0	0	0	0	0	0	0	1	1	1	1	1	1
2	19	9	0	1	0	0	0	0	1	5	0	0	0	0	0	0	1	0	0	0	0	10	1	0	4	0	0	0	3	3	3	0	0	0	0	0	0	1	1	0	0	0	0	1	1	1	1	1	1
1	68	17	0	1	0	0	0	0	0	4	0	0	0	0	0	0	0	0	0	0	0	0	1	0	4	0	0	1	0	0	0	0	1	0	0	0	1	0	0	0	0	0	0	0	0	0	0	0	0
2	62	12	0	0	0	0	0	0	0	4	0	0	0	0	0	0	0	0	0	0	0	3	1	0	3	0	0	0	0	0	0	0	1	0	0	0	0	0	0	0	0	0	0	0	0	0	0	0	0
1	51	13	0	0	0	0	0	1	0	4	0	0	0	0	0	0	0	0	0	0	0	7	1	0	3	0	0	0	0	0	1	0	0	0	0	1	0	0	0	0	0	0	0	0	1	0	0	0	0
1	22	13	0	0	0	0	0	1	0	4	0	0	0	0	0	0	0	0	0	0	0	30	1	0	3	0	0	0	1	2	3	0	1	0	0	0	0	1	0	0	0	0	0	0	0	0	0	0	0
2	51	12	0	0	0	0	0	1	0	4	0	0	0	0	0	0	0	0	0	0	0	1	0	0	4	0	0	0	0	0	0	0	0	0	0	0	0	0	0	0	0	0	0	0	0	0	0	0	0
1	63	7	0	1	0	0	0	0	0	3	0	0	0	0	0	0	0	0	0	0	0	0	1	0	0	0	0	0	0	0	0	0	0	0	0	0	1	0	0	0	0	0	0	0	0	0	0	0	0
1	66	4	0	0	0	0	0	0	0	2	0	0	0	0	0	0	0	0	0	0	0	0	0	0	4	12	0	0	0	0	0	0	0	0	0	0	0	0	0	0	0	0	0	0	0	0	0	0	0
2	90	7	0	0	0	0	0	0	0	2	0	0	0	0	0	0	0	0	0	0	0	0	0	0	0	0	0	0	0	0	0	0	1	0	0	0	1	0	0	0	0	0	0	0	0	0	0	0	0
1	19	11	0	0	0	0	0	0	2	2	0	0	0	0	0	0	0	0	0	0	0	20	1	0	2	0	0	0	2	0	3	0	0	0	0	0	0	0	0	0	0	0	0	0	0	0	0	0	0
2	37	11	0	0	0	0	0	0	2	2	0	0	0	0	0	0	0	0	0	0	0	2	1	0	4	0	0	0	0	0	0	0	0	1	1	1	0	0	0	0	0	0	0	0	0	0	0	0	0
2	81	6	0	0	0	0	0	0	0	2	0	0	0	0	0	0	0	0	0	0	0	0	0	0	2	0	0	0	0	0	0	0	0	0	0	0	0	0	0	0	0	0	0	0	0	0	0	0	0
1	56	13	0	1	0	0	0	0	0	4	0	0	0	0	0	1	0	0	0	0	0	4	1	0	0	10	0	0	0	0	0	0	0	1	0	1	0	0	0	0	0	0	0	1	1	0	0	1	0
2	75	11	0	1	0	0	0	0	0	1	0	0	0	0	0	1	0	0	0	0	0	0	1	0	4	0	0	0	0	0	0	0	1	0	0	0	0	0	0	0	0	0	0	0	1	0	1	1	0
1	81	12	0	1	0	0	0	0	0	2	0	0	0	0	0	0	0	0	0	0	0	0	0	1	0	0	0	0	0	0	0	0	1	0	0	0	0	0	0	0	0	0	0	0	0	0	0	0	0
2	78	10	0	1	0	0	0	0	0	2	0	0	0	0	0	0	0	0	0	0	0	0	0	1	2	0	0	0	0	0	0	0	0	0	0	0	1	0	0	0	0	0	0	0	0	0	0	1	0
1	59	8	0	0	0	0	1	0	0	6	0	0	0	0	0	0	0	0	0	0	0	0	0	0	6	0	0	0	0	0	0	0	1	0	0	0	0	0	0	0	0	0	0	0	0	0	0	0	0
1	35	12	0	0	0	0	1	0	0	6	0	0	0	0	0	0	0	1	0	0	0	6	1	0	4	10	0	0	1	1	4	0	1	1	1	1	0	0	0	0	0	0	0	0	0	0	0	0	0
2	57	11	0	0	0	0	1	0	0	6	0	0	0	0	0	0	0	0	0	0	0	0	1	0	6	0	0	0	0	0	0	0	0	0	0	0	0	0	0	0	0	0	0	0	0	0	0	0	0
2	33	20	0	0	0	0	1	0	0	6	0	0	0	0	0	0	0	0	0	0	0	15	1	0	4	0	0	0	1	1	4	0	1	1	1	0	0	0	0	0	0	0	0	0	0	0	0	0	0
2	78	16	0	0	0	0	0	0	0	2	0	0	0	0	0	0	0	0	0	0	0	0	0	0	4	0	0	1	0	0	10	0	0	0	0	0	0	0	0	0	1	0	0	0	0	0	0	0	0
1	34	8	0	1	0	0	1	1	0	3	0	0	0	0	0	0	0	0	0	0	0	3	1	0	2	0	0	0	0	0	0	0	1	0	0	0	0	0	0	0	0	0	0	0	1	0	0	0	0
1	67	7	0	1	0	0	1	1	0	3	0	0	0	0	0	0	0	0	0	0	0	0	0	0	2	0	0	0	0	0	0	0	0	0	0	0	0	0	0	0	0	0	0	0	1	0	1	0	0
2	35	11	0	1	0	0	1	1	0	3	0	0	0	0	0	0	0	0	0	0	0	5	1	0	4	0	0	0	0	0	0	0	0	0	0	0	0	0	0	0	0	0	0	0	1	0	1	0	0
1	45	11	0	0	0	0	0	0	2	2	0	0	0	0	0	0	0	0	0	0	0	1	1	0	1	0	0	0	0	0	0	0	0	0	0	1	0	0	0	0	0	0	0	0	0	0	0	0	0
1	17	9	1	0	0	0	0	0	2	2	0	0	0	0	0	0	0	1	0	0	0	14	1	0	1	0	0	0	1	0	0	0	1	0	0	0	0	0	0	0	0	0	0	0	0	0	0	0	0
2	36	12	0	0	0	0	0	0	2	2	0	0	0	0	0	0	0	0	0	0	0	0	1	0	4	10	0	1	0	3	5	0	1	1	1	1	0	0	0	0	0	0	0	0	0	0	0	0	0
2	62	12	0	0	0	0	0	0	0	4	0	0	0	0	0	1	0	0	0	0	0	0	1	0	3	0	0	0	0	0	0	0	0	0	0	0	0	0	0	0	0	0	0	0	1	0	0	1	0
1	61	7	0	1	0	0	0	0	0	6	0	0	0	0	0	1	0	0	0	0	0	0	1	0	3	20	0	0	0	0	0	0	0	1	0	1	0	0	0	0	0	0	0	0	1	0	0	0	0
2	53	11	0	0	0	0	0	0	0	6	0	0	0	0	0	1	0	0	0	0	0	0	1	0	0	20	0	0	0	0	0	0	1	0	0	0	0	0	0	0	0	0	0	0	1	0	0	0	0
2	21	13	1	0	0	0	0	0	0	6	0	0	0	0	0	1	0	1	0	0	1	8	1	0	0	0	0	0	1	0	4	0	1	0	0	0	0	1	1	0	0	0	0	0	0	0	0	0	0
1	82	15	0	1	0	0	0	0	0	2	0	0	0	0	0	1	0	0	0	0	0	0	1	0	4	0	0	0	0	0	0	0	1	0	0	0	0	0	0	0	0	0	0	0	1	0	1	1	0
2	72	12	0	0	0	0	0	0	0	2	0	0	0	0	0	1	0	0	0	0	0	0	1	0	30	0	1	1	0	0	2	0	1	0	0	0	0	0	0	0	0	0	0	0	1	0	0	0	0
1	49	13	0	0	0	0	0	0	1	3	0	0	0	0	0	0	0	0	0	0	0	2	1	0	4	20	0	1	0	0	2	0	0	1	0	1	0	0	0	0	0	0	0	0	0	0	0	0	0
1	19	11	1	0	0	0	0	0	1	3	0	0	0	0	0	0	0	1	0	0	0	20	1	0	5	0	0	0	1	3	5	0	1	0	0	0	0	1	0	0	0	0	0	0	1	0	0	0	0
2	46	15	1	1	0	0	0	0	1	3	0	0	0	0	0	0	0	1	0	0	0	4	1	0	4	15	0	0	0	4	4	0	1	0	0	1	0	0	0	0	0	0	0	0	0	0	0	0	1
1	52	11	0	0	0	1	0	0	1	4	0	0	0	0	0	0	0	0	0	0	0	0	1	0	2	20	0	0	0	0	0	0	1	0	0	0	1	0	0	0	0	0	0	0	0	0	0	0	0
2	49	12	0	0	0	1	0	0	1	4	0	0	0	0	0	0	0	0	0	0	1	0	1	0	2	0	0	0	0	0	0	0	1	0	0	0	0	0	0	0	0	0	0	0	0	0	0	0	0
2	30	17	0	1	0	1	0	0	1	4	0	0	0	0	0	0	0	0	0	0	0	5	1	0	1	0	0	0	2	5	0	0	1	1	1	1	0	1	0	0	0	0	0	1	1	0	0	0	0
2	26	17	0	0	0	1	0	0	1	4	0	0	0	0	0	0	0	0	0	0	0	7	1	0	2	0	0	0	0	3	1	0	1	1	1	0	0	1	0	0	0	0	0	0	0	0	0	0	0
2	17	9	1	0	0	1	0	0	1	4	0	0	0	0	0	0	0	1	0	0	0	10	1	0	3	0	0	0	0	0	10	0	0	0	0	0	0	1	0	0	0	0	0	0	0	0	0	0	0
1	84	10	0	1	0	0	0	0	0	2	0	0	0	0	0	1	0	0	0	0	0	0	1	0	4	0	0	1	0	0	0	0	0	0	0	0	1	0	0	0	0	0	0	0	1	0	0	0	0
2	78	11	0	0	0	0	0	0	0	2	0	0	0	0	0	1	0	0	0	0	0	0	1	0	4	0	0	0	0	0	1	0	1	0	0	0	1	0	0	0	0	0	0	0	1	0	0	0	0
1	35	15	0	0	0	0	1	1	1	7	0	0	0	0	0	1	0	0	0	0	0	5	1	0	2	25	0	0	0	0	22	0	1	1	0	1	0	1	0	0	0	0	0	0	0	0	0	0	0
1	54	10	0	0	0	0	1	1	1	7	0	0	0	0	0	1	0	0	0	0	1	20	1	0	0	0	0	1	0	0	2	0	1	0	0	0	0	0	0	0	0	0	0	0	1	0	0	0	0
2	56	10	0	0	0	0	1	1	1	7	0	0	0	0	0	1	0	0	0	0	1	0	1	0	1	0	0	1	0	0	3	0	1	0	0	0	0	0	0	0	0	0	0	0	0	0	0	0	0
2	82	7	0	0	0	0	1	1	1	7	0	0	0	0	0	1	0	0	0	0	0	0	0	0	0	0	0	0	0	0	1	0	0	0	0	0	0	0	0	0	0	0	0	0	0	0	0	0	0
1	78	10	0	0	0	0	0	0	0	2	0	0	0	0	0	1	0	0	0	0	0	0	0	0	3	0	0	0	0	0	0	0	0	0	0	0	1	0	0	0	0	0	0	0	1	0	1	1	0
2	71	13	0	1	0	0	0	0	0	2	0	0	0	0	0	1	0	0	0	0	0	0	0	0	3	0	0	0	0	0	0	0	0	0	0	0	1	0	0	0	0	0	0	0	1	0	1	1	0
1	47	12	0	0	0	0	0	1	2	3	0	0	0	0	0	1	0	0	0	0	0	10	1	0	4	0	0	0	0	0	2	0	1	0	0	1	0	0	0	0	0	0	0	0	1	0	1	1	0
1	17	9	0	0	0	0	0	1	2	3	0	0	0	0	0	1	0	0	0	0	0	10	1	0	4	0	0	0	1	1	1	0	0	0	0	0	0	1	0	0	0	0	0	0	0	0	0	0	0
2	45	14	0	0	0	0	0	1	2	3	0	0	0	0	0	1	0	0	0	0	0	6	1	0	4	0	0	0	1	0	2	0	1	0	0	0	0	0	0	0	0	0	0	0	1	0	1	1	0
2	19	11	0	0	0	0	0	1	2	3	0	0	0	0	0	1	0	0	0	0	0	10	1	0	4	0	0	0	0	0	2	0	0	0	0	0	1	1	0	0	0	0	0	0	0	0	0	0	0
2	84	5	0	1	0	0	0	0	0	1	0	0	0	0	0	1	0	0	0	0	0	0	0	0	0	0	0	0	0	0	0	0	0	0	0	0	1	0	0	0	0	0	0	0	0	0	0	0	0
1	69	11	0	0	0	0	0	0	0	3	0	0	0	0	0	0	0	0	0	0	0	0	0	0	4	0	0	0	0	0	0	0	1	0	0	0	0	0	0	0	0	0	0	0	0	0	0	0	0
2	63	14	0	0	0	0	0	0	0	3	0	0	0	0	0	0	0	0	0	0	0	0	1	0	4	0	0	0	0	0	0	0	1	0	0	0	0	0	0	0	0	0	0	0	0	0	0	0	0
1	45	11	0	0	0	0	0	2	0	4	0	0	0	0	0	0	0	0	1	1	0	20	1	0	2	0	0	0	0	0	7	0	1	1	1	1	0	0	0	0	0	0	0	0	0	0	0	0	0
2	37	11	0	0	0	0	0	2	0	4	0	0	0	0	0	0	0	0	1	0	0	10	1	0	4	0	0	0	0	1	5	0	1	1	1	1	0	0	0	0	0	0	0	0	0	0	0	0	0
1	20	12	0	0	0	0	0	0	2	8	0	0	0	0	0	0	0	0	0	0	0	1	1	0	1	0	0	0	0	0	0	0	0	0	0	0	0	0	0	0	0	0	0	0	0	0	0	0	0
2	85	7	0	0	0	0	0	0	2	8	0	0	0	0	0	0	0	0	0	0	0	0	0	0	2	0	0	0	0	0	0	0	1	0	0	0	0	0	0	0	0	0	0	0	0	0	0	1	0
2	38	11	0	0	0	0	0	0	2	8	0	0	0	0	0	0	0	0	0	0	0	0	0	0	1	0	0	0	0	0	0	0	1	0	0	0	0	0	0	0	0	0	0	0	0	0	0	1	0
2	16	8	0	0	0	0	0	0	2	8	0	0	0	0	0	0	0	0	0	0	0	2	0	0	2	0	0	0	0	0	0	0	1	0	0	0	0	0	0	0	0	0	0	0	0	0	0	0	0
2	78	11	0	0	0	0	0	0	0	2	0	0	0	0	0	0	1	0	0	0	0	0	0	0	4	0	0	0	0	0	0	0	1	0	0	0	0	0	0	0	0	0	0	0	1	0	0	1	0
1	54	7	0	0	0	1	0	0	0	9	0	0	0	0	0	0	0	0	0	0	0	0	1	0	3	0	0	0	0	0	0	0	1	0	0	0	1	0	0	0	0	0	0	0	0	0	0	0	0
2	54	11	0	0	0	1	0	0	0	9	0	0	0	0	0	0	0	0	0	0	0	0	0	0	0	0	0	0	0	0	0	0	1	0	0	0	1	0	0	0	0	0	0	0	0	0	0	1	0
1	33	17	0	0	0	1	0	0	0	9	0	0	0	0	0	0	0	0	0	0	0	3	1	0	0	0	0	0	1	0	1	0	1	1	1	1	0	0	0	0	0	0	0	0	1	0	0	1	0
1	32	13	0	0	0	1	0	0	0	9	0	0	0	0	0	0	0	0	0	0	0	2	1	0	0	0	0	0	0	0	2	0	0	1	1	1	0	0	0	0	0	0	0	1	1	1	0	0	1
2	28	16	0	0	0	1	0	0	0	9	0	0	0	0	0	0	0	0	0	0	0	1	1	0	0	0	0	0	0	0	1	0	0	0	0	0	0	0	0	0	0	0	0	0	1	0	0	0	0
1	75	11	0	0	0	0	0	0	0	2	0	0	0	1	0	0	0	0	0	0	0	0	0	0	4	0	0	0	0	0	1	0	1	0	0	0	1	0	0	0	0	0	0	0	1	0	0	0	0
2	70	12	0	0	0	0	0	0	0	2	0	0	0	1	0	0	0	0	0	0	0	0	1	0	4	0	0	0	0	0	1	0	1	0	0	0	1	0	0	0	0	0	0	0	1	0	0	0	0
1	20	12	0	0	0	0	0	0	0	3	0	0	0	1	0	0	0	0	0	0	0	50	1	0	0	0	0	0	0	2	0	0	0	0	0	0	0	1	1	0	0	0	0	0	0	0	0	0	0
2	69	12	0	0	0	0	0	0	0	3	0	0	0	1	0	0	0	0	0	0	0	0	1	0	2	0	0	1	0	1	10	0	0	0	0	0	0	0	0	0	0	0	0	0	0	0	0	0	0
2	40	19	0	1	0	0	0	0	0	3	0	0	0	1	0	0	0	0	0	0	0	20	1	0	0	0	0	0	0	1	1	0	1	0	0	1	0	0	0	0	0	0	0	0	1	0	0	0	0
1	77	12	0	0	0	0	0	1	0	3	0	0	0	1	0	0	0	0	0	0	0	2	1	0	2	0	0	0	0	0	0	0	0	0	0	0	0	0	0	0	0	0	0	0	1	0	0	0	0
2	69	17	0	1	0	0	0	1	0	3	0	0	0	1	0	0	0	0	0	0	0	0	1	0	4	0	0	0	0	0	1	0	1	0	0	0	0	0	0	0	0	0	0	1	1	0	0	1	0
1	54	11	0	0	0	0	0	1	1	8	0	0	0	1	0	0	0	0	1	0	0	0	1	0	0		0	0	0	0	0	0	0	1	0	1	0	0	0	0	0	0	0	0	1	0	0	0	0
1	23	13	1	0	0	0	0	1	1	8	0	0	0	1	0	0	0	1	0	0	0	15	1	0	0		0	0	0	10	10	0	0	0	0	0	0	0	0	0	0	0	0	0	0	0	0	0	0
2	30	15	0	1	0	0	0	1	1	8	0	0	0	1	0	0	0	0	0	0	0	0	1	0	4	0	0	0	0	0	0	0	0	1	1	1	0	0	0	0	0	0	0	1	1	1	1	1	1
1	58	11	0	1	0	0	0	0	1	2	0	0	0	1	0	0	0	0	0	0	0	0	1	0	1	0	0	0	0	0	1	0	0	0	0	1	1	0	0	0	0	0	0	1	1	0	0	0	0
1	18	11	1	1	0	0	0	0	1	2	0	0	0	1	0	0	0	1	0	0	0	15	1	0	3	0	0	0	0	1	2	0	1	0	0	0	0	1	0	0	0	0	0	0	0	0	0	1	0
2	62	13	0	1	0	0	0	0	1	2	0	0	0	1	0	0	0	0	0	0	0	0	0	0	4	0	0	0	1	0	2	0	1	0	0	0	0	0	0	0	0	0	0	1	1	0	1	1	0
1	56	13	0	1	0	0	0	1	0	5	0	0	0	1	0	0	0	0	0	0	0	0	1	0	1	0	0	0	0	0	0	0	0	1	0	1	0	0	0	0	0	0	0	1	1	0	0	1	0
1	31	13	0	0	0	0	0	1	0	5	0	0	0	1	0	0	0	0	0	0	0	10	1	0	1	12	0	0	2	5	5	0	0	1	1	1	0	0	0	0	0	0	0	1	1	0	0	0	0
2	52	13	0	1	0	0	0	1	0	5	0	0	0	1	0	0	0	0	0	0	0	0	1	0	4	0	0	0	0	0	0	0	0	1	1	1	0	0	0	0	0	0	0	1	1	1	1	1	1
1	60	13	0	1	0	0	0	0	0	7	0	0	0	1	0	0	0	0	1	0	0	0	1	0	1	10	0	0	0	0	0	0	0	1	1	1	0	0	0	0	0	0	0	1	1	0	0	0	0
1	24	17	1	0	0	0	0	0	0	7	0	0	0	1	0	0	0	1	0	0	0	20	1	0	0	0	0	0	0	3	10	0	0	0	0	0	0	0	0	0	0	0	0	0	0	0	0	0	0
2	56	11	0	0	0	0	0	0	0	7	0	0	0	1	0	0	0	0	1	1	0	0	1	0	2	0	0	0	0	0	0	0	0	1	1	1	0	0	0	0	0	0	0	0	0	0	0	0	0
2	36	17	0	1	0	0	0	0	0	7	0	0	0	1	0	0	0	0	0	0	0	25	1	0	4	0	0	0	1	1	1	0	1	1	1	1	0	1	0	0	0	0	0	1	1	0	0	1	0
2	30	17	0	1	0	0	0	0	0	7	0	0	0	1	0	0	0	0	0	0	0	2	1	0	4	0	0	0	0	0	1	0	1	1	1	1	0	1	1	0	0	0	0	1	1	0	0	0	0
2	85	7	0	0	0	0	0	0	0	1	0	0	0	1	0	0	0	0	0	0	0	0	1	0	6	0	0	0	0	0	0	0	0	0	0	0	1	0	0	0	0	0	0	0	0	0	0	0	0
2	75	12	0	0	0	0	0	0	0	4	0	0	0	1	0	0	0	0	0	0	0	0	0	0	4	0	0	0	0	0	3	0	1	0	0	0	0	0	0	0	0	0	0	0	1	0	0	1	0
1	79	13	0	1	0	0	0	0	0	4	0	0	0	1	0	0	0	0	0	0	0	0	1	0	4	0	0	0	0	0	10	0	1	0	0	0	1	0	0	0	0	0	0	0	1	0	1	1	0
1	23	16	0	0	0	0	0	0	0	7	0	0	0	1	0	0	0	0	0	0	0	25	1	0	4	0	0	0	4	10	8	0	0	0	1	1	0	1	0	0	0	0	0	0	1	0	0	0	0
2	55	19	0	0	0	0	0	0	0	7	0	0	0	1	0	0	0	0	0	0	0	5	1	0	6	0	0	1	1	2	2	0	0	0	0	1	0	0	0	0	0	0	0	0	1	0	0	0	0
2	82	7	0	0	0	0	0	0	0	7	0	0	0	1	0	0	0	0	0	0	0	0	0	0	5	0	0	0	0	0	2	0	0	0	0	0	0	0	0	0	0	0	0	0	1	0	0	0	0
2	65	12	0	0	0	0	0	0	0	3	0	0	0	1	0	0	0	0	0	0	0	0	1	0	0	6	1	0	0	0	0	0	1	0	0	0	0	0	0	0	0	0	0	0	0	0	0	0	0
2	67	12	0	0	0	0	0	0	0	3	0	0	0	1	0	0	0	0	0	0	0	0	1	0	4	10	0	0	0	0	0	0	1	0	0	0	0	0	0	0	0	0	0	0	0	0	0	0	0
1	77	12	0	1	0	0	0	0	0	3	0	0	0	1	0	0	0	0	0	0	0	10	1	0	0	0	0	0	2	5	1	0	0	0	0	0	1	0	1	0	0	0	0	0	1	0	1	1	0
2	82	14	0	0	0	0	0	0	0	3	0	0	0	1	0	0	0	0	0	0	0	0	1	0	0	0	0	0	0	5	0	0	0	0	0	0	1	0	0	0	0	0	0	0	0	0	0	0	0
2	71	16	0	0	0	0	0	0	0	2	0	0	0	1	0	0	0	0	0	0	1	50	1	0	2	0	0	0	0	0	3	0	1	0	0	0	1	0	0	0	0	0	0	0	0	0	0	0	0
1	45	11	0	1	0	0	0	0	1	2	0	0	0	1	0	0	0	1	0	0	0	5	1	0	0	0	0	0	0	0	3	0	1	0	0	0	0	0	0	0	0	0	0	0	0	0	0	1	0
2	42	17	0	1	0	0	0	0	1	2	0	0	0	1	0	0	0	1	0	0	0	40	1	0	3	0	1	0	0	4	10	0	0	1	0	1	0	0	0	0	1	0	0	0	1	0	0	0	0
2	17	9	1	0	0	0	0	0	1	2	0	0	0	1	0	0	0	1	0	0	0	14	1	0	0	0	0	0	0	3	0	0	1	0	0	0	0	1	0	0	0	0	0	0	0	0	0	0	0
2	63	7	0	0	0	0	0	0	0	3	0	0	0	0	0	1	0	0	0	0	0	0	1	0	5	0	0	0	0	0	1	0	1	0	0	0	1	0	0	0	0	0	0	0	1	0	0	1	0
2	34	17	0	1	0	0	0	0	0	3	0	0	0	0	0	1	0	0	0	0	0	5	1	0	3	0	0	0	0	0	0	0	1	0	0	0	1	0	0	0	0	0	0	0	1	1	0	0	0
1	62	7	0	0	0	0	0	0	0	4	0	0	0	0	0	1	0	0	0	0	0	1	1	0	0	0	0	0	0	0	0	0	1	0	0	0	0	0	0	0	0	0	0	1	1	0	0	0	0
2	59	11	0	1	0	0	0	0	0	4	0	0	0	0	0	1	0	0	0	0	0	2	1	0	1	0	0	0	0	0	0	0	1	0	0	0	1	0	0	0	0	0	0	1	1	0	1	1	0
1	49	10	0	0	0	0	0	1	0	4	0	0	0	0	0	0	0	0	0	0	0	2	1	1	0	20	0	0	0	0	1	0	1	0	0	0	0	0	0	0	0	0	0	1	1	0	1	1	0
2	42	12	0	0	0	0	0	1	0	4	0	0	0	0	0	0	0	0	0	0	0	1	1	0	1	0	0	0	0	0	2	0	1	1	1	1	0	0	0	0	0	0	0	1	1	0	1	1	0
1	51	11	0	0	0	0	0	0	0	5	0	0	0	0	0	0	0	0	0	0	0	10	0	0	0	0	0	0	0	0	0	0	1	0	0	0	1	0	0	0	0	0	0	1	1	0	1	1	0
1	23	14	0	1	0	0	0	0	0	5	0	0	0	0	0	0	0	0	0	0	0	15	1	0	0		0	0	0	0	1	0	0	1	1	1	0	0	0	0	0	0	0	1	1	1	1	1	1
2	41	10	0	0	0	0	0	0	0	5	0	0	0	0	0	0	0	0	0	0	0	0	1	0	1	0	0	0	0	0	0	0	0	0	0	0	0	0	0	0	0	0	0	0	0	0	0	0	0
2	76	4	0	0	0	0	0	0	0	1	0	0	0	0	0	0	1	0	0	0	0	0	0	0	4	0	0	0	0	0	0	0	1	0	0	0	0	0	0	0	0	0	0	0	0	0	0	1	0
1	40	18	0	1	0	0	1	0	2	2	0	0	0	0	0	0	1	0	0	0	0	10	1	0	2	0	0	1	0	1	4	0	1	0	0	1	0	0	0	0	0	0	0	0	1	0	1	1	0
1	18	10	1	0	0	0	1	0	2	2	0	0	0	0	0	0	1	1	0	0	0	6	1	0	4	0	1	0	0	2	10	0	1	0	0	0	0	0	0	0	0	0	0	0	0	0	0	0	0
2	35	8	0	0	0	0	1	0	2	2	0	0	0	0	0	0	1	0	0	0	0	7	1	0	0	0	0	0	0	6	2	0	1	0	0	0	0	0	0	0	0	0	0	0	0	0	0	0	0
2	75	7	0	0	0	0	0	0	0	4	0	0	0	0	0	0	0	0	0	0	1	0	0	0	4	0	0	0	0	0	1	0	1	0	0	0	1	0	0	0	0	0	0	0	0	0	0	0	0
2	47	8	0	0	0	0	0	0	0	4	0	0	0	0	0	0	0	0	0	0	1	8	1	0	4	0	0	0	0	0	0	0	0	0	0	0	0	0	0	0	0	0	0	0	0	0	0	0	0
2	23	15	1	0	0	0	0	0	0	4	0	0	0	0	0	0	0	1	0	0	0	5	1	0	2	0	0	0	1	2	1	0	0	0	0	0	0	1	1	0	1	0	0	0	0	0	0	0	0
1	68	8	0	1	0	0	0	0	0	3	0	0	0	0	0	1	0	0	0	0	0	0	1	0	0	0	0	0	0	0	0	0	1	0	0	0	0	0	0	0	0	0	0	0	0	0	0	1	0
1	39	11	0	0	0	0	0	0	0	3	0	0	0	0	0	1	0	0	0	0	0	10	1	0	0	20	0	0	0	0	1	0	0	1	1	1	0	0	0	0	0	0	0	1	0	0	0	1	0
1	42	19	0	0	0	0	0	1	0	2	0	0	0	0	0	1	0	0	0	0	0	60	1	0	3	0	0	0	0	0	1	0	0	1	0	1	0	1	0	0	0	0	0	1	0	0	0	1	0
2	43	18	0	0	0	0	0	1	0	2	0	0	0	0	0	1	0	0	0	0	0	30	1	0	3	0	0	0	0	0	1	0	0	0	0	1	0	0	0	0	0	0	0	1	0	0	0	0	0
1	41	16	0	0	0	0	0	0	0	2	0	0	0	0	0	1	0	1	0	0	0	60	1	0	0	0	0	0	0	0	0	0	0	1	0	1	0	1	1	0	0	0	0	1	0	1	0	0	0
2	74	10	0	1	0	0	0	0	0	1	0	0	0	0	0	0	0	0	0	0	0	0	0	0	0	5	0	0	0	0	0	0	0	0	0	0	0	0	0	0	0	0	0	0	0	0	0	1	0
1	50	8	0	0	0	0	0	0	0	2	0	0	0	0	0	0	0	0	0	0	0	0	1	0	1	10	0	0	0	0	0	0	0	0	0	0	0	0	0	0	0	0	0	1	1	0	0	1	0
2	77	7	0	0	0	0	0	0	0	2	0	0	0	0	0	0	0	0	0	0	0	0	0	0	3	0	0	0	0	0	0	0	1	0	0	0	0	0	0	0	0	0	0	0	0	0	0	0	0
1	63	8	0	0	0	0	0	0	0	3	0	0	0	0	0	0	0	0	1	0	0	0	1	0	2	10	0	1	0	0	0	0	0	0	0	0	0	0	0	0	0	0	0	1	1	0	0	0	0
2	61	8	0	1	0	0	0	0	0	3	0	0	0	0	0	0	0	0	0	0	0	0	0	0	2	5	0	0	0	0	0	0	0	0	0	0	0	0	0	0	0	0	0	0	0	0	0	0	0
2	75	9	0	0	0	0	0	0	0	1	0	0	0	0	0	0	1	0	0	0	0	0	1	0	4	0	0	0	0	0	0	0	0	0	0	0	1	0	0	0	0	0	0	0	0	0	0	0	0
2	75	7	0	0	0	0	0	0	0	2	0	0	0	0	0	0	0	0	0	0	0	0	1	0	4	5	0	0	0	0	0	0	0	0	0	0	1	0	0	0	0	0	0	0	0	0	0	0	0
1	18	11	0	0	0	0	0	0	1	3	0	0	0	0	0	1	0	0	0	0	0	6	1	0	0	0	0	0	0	3	4	1	0	0	0	0	0	1	1	0	0	0	0	0	0	0	0	0	0
2	42	8	0	0	0	0	0	0	1	3	0	0	0	0	0	1	0	0	0	0	0	3	1	0	1	15	0	0	0	0	1	0	0	0	0	0	1	0	0	0	0	0	0	0	0	0	0	0	0
1	56	14	0	0	1	1	0	0	2	5	0	0	0	0	0	0	0	0	1	0	0	0	1	0	5	20	0	0	0	0	0	0	0	0	0	0	0	0	0	0	0	0	0	0	1	0	1	1	0
2	49	11	0	0	1	1	0	0	2	5	0	0	0	0	0	0	0	0	0	0	0	0	1	1	4	0	0	0	0	0	10	0	1	0	0	0	0	0	0	0	0	0	0	0	0	0	0	0	0
2	19	11	1	1	1	1	0	0	2	5	0	0	0	0	0	0	0	1	0	0	0	6	1	0	10	0	0	0	2	5	4	0	0	0	0	0	0	1	1	0	0	0	0	0	0	0	0	0	0
1	90	5	0	1	0	0	0	0	0	3	0	0	0	0	0	0	0	0	0	0	0	0	1	0	4	0	0	0	0	0	0	0	1	0	0	0	0	0	0	0	0	0	0	0	1	0	0	0	0
2	77	12	0	1	0	0	0	0	0	3	0	0	0	0	0	0	0	0	0	0	0	0	1	0	4	0	0	0	0	0	0	0	1	0	0	0	0	0	0	0	0	0	0	0	1	0	0	0	0
2	43	17	0	0	0	0	0	0	0	3	0	0	0	0	0	0	0	0	0	0	0	20	1	1	0	0	0	0	1	2	2	0	0	0	0	0	0	0	0	0	0	0	0	0	1	0	0	0	0
1	52	12	0	0	0	0	0	0	0	6	0	0	0	0	0	0	0	0	0	0	0	0	0	0	0	20	0	0	0	0	0	0	0	1	1	1	0	0	0	0	0	0	0	0	0	0	0	1	0
1	67	7	0	0	0	0	0	0	0	6	0	0	0	0	0	0	0	0	0	0	0	0	0	0	0	10	0	0	0	0	0	0	0	0	0	0	1	0	0	0	0	0	0	0	1	0	0	0	0
2	53	12	0	1	0	0	0	0	0	6	0	0	0	0	0	0	0	0	0	0	0	0	1	0	1	0	0	0	0	0	0	0	0	0	0	0	0	0	0	0	0	0	0	0	0	0	0	1	0
2	70	12	0	0	0	0	0	0	0	1	0	0	0	0	0	1	0	0	0	0	0	0	1	0	8	0	0	0	0	0	1	0	0	0	0	0	0	0	0	0	0	0	0	0	1	0	0	0	0
1	72	12	0	0	0	0	0	0	0	2	0	0	0	0	0	1	0	0	0	0	0	0	1	0	4	0	0	0	0	0	0	0	1	0	0	0	0	0	0	0	0	0	0	0	1	0	0	0	0
2	78	7	0	1	0	0	0	0	0	2	0	0	0	0	0	1	0	0	0	0	0	0	0	0	4	0	0	0	0	0	0	0	1	0	0	0	0	0	0	0	0	0	0	0	1	0	0	1	0
1	64	10	0	1	0	0	0	0	0	3	0	0	0	0	0	0	0	0	0	0	0	0	1	0	4	0	0	0	0	0	1	0	0	0	0	0	0	0	0	0	0	0	0	0	1	0	0	0	0
2	64	12	0	1	0	0	0	0	0	3	0	0	0	0	0	0	0	0	0	0	0	0	1	0	8	0	0	0	0	0	0	0	1	0	0	0	0	0	0	0	1	0	0	0	1	0	0	0	0
1	69	7	0	1	0	0	0	0	0	2	0	0	0	0	0	0	0	0	0	0	0	0	0	0	4	0	0	0	0	0	0	0	0	0	0	0	0	0	0	0	0	0	0	0	1	0	0	1	0
2	67	7	0	0	0	0	0	0	0	2	0	0	0	0	0	0	0	0	0	0	0	0	1	0	4	0	0	0	0	0	1	1	0	0	0	0	1	0	0	0	0	0	0	0	1	0	0	1	0
1	26	10	0	0	0	0	0	0	0	5	0	0	0	0	0	0	0	0	0	0	0	12	1	0	0	20	0	0	0	4	1	0	0	1	1	1	0	0	0	0	0	0	0	0	0	0	0	0	0
1	58	11	0	1	0	0	0	0	0	5	0	0	0	0	0	0	0	0	0	0	0	0	1	0	0	20	0	0	0	0	0	0	0	0	0	0	0	0	0	0	0	0	0	0	0	0	0	1	0
1	25	10	0	1	0	0	0	0	0	5	0	0	0	0	0	0	0	0	0	0	0	14	1	0	0	20	0	0	0	4	1	0	0	1	1	1	0	0	0	0	0	0	0	0	0	0	0	1	0
2	53	8	0	1	0	0	0	0	0	5	0	0	0	0	0	0	0	0	0	0	1	0	1	0	1	10	0	0	0	0	0	0	0	0	0	0	0	0	0	0	0	0	0	0	0	0	0	1	0
1	50	10	0	0	0	0	0	0	0	3	0	0	0	0	0	0	0	0	0	0	0	0	0	0	0	20	0	0	0	0	0	0	0	0	0	0	0	0	0	0	0	0	0	0	0	0	0	0	0
2	90		0	0	0	0	0	0	0	3	0	0	0	0	0	0	0	0	0	0	0	0	0	0	0	0	0	0	0	0	0	0	1	0	0	0	1	0	0	0	0	0	0	0	0	0	0	0	0
2	83	12	0	1	0	0	0	0	0	2	0	0	0	0	0	1	0	0	0	0	0	0	0	0	1	0	0	0	0	0	0	0	1	0	0	0	1	0	0	0	0	0	0	0	1	0	1	1	0
1	35	11	0	0	1	2	0	0	0	5	0	0	0	0	0	0	0	0	0	0	0	0	1	0	0	30	0	0	0	0	0	0	0	0	0	0	0	0	0	0	0	0	0	0	0	0	0	0	0
1	48	11	0	0	1	2	0	0	0	5	0	0	0	0	0	0	0	0	0	0	0	0	0	0	0	40	0	0	0	0	8	0	0	0	0	0	0	0	0	0	0	0	0	0	0	0	0	0	0
2	38	12	0	0	1	2	0	0	0	5	0	0	0	0	0	0	0	0	0	0	0	0	1	0	0	20	0	0	0	0	0	0	0	0	0	0	0	0	0	0	0	0	0	0	0	0	0	0	0
2	65	17	0	1	0	0	0	0	0	1	0	0	0	0	0	0	1	0	0	0	0	0	1	0	10	0	0	0	0	0	1	0	1	0	0	0	0	0	0	0	0	0	0	0	1	0	0	0	0
1	46	11	0	1	0	0	0	1	1	2	0	0	0	0	0	0	0	0	0	0	0	0	1	0	2	20	0	0	0	0	3	0	1	1	1	1	0	0	0	0	0	0	0	1	1	1	1	1	1
2	41	11	0	1	0	0	0	1	1	2	0	0	0	0	0	0	0	0	0	0	0	0	1	0	4	0	0	0	0	0	2	0	1	1	1	1	0	0	0	0	0	0	0	1	1	0	0	0	1
2	17	9	1	0	0	0	0	1	1	2	0	0	0	0	0	0	0	1	0	0	0	12	1	0	4	0	0	0	0	0	5	0	0	0	0	0	0	1	0	0	0	0	0	1	1	0	1	1	0
1	65	10	0	0	0	0	0	0	0	4	0	0	0	0	0	0	0	0	0	0	0	0	1	0	4	0	0	0	0	0	2	0	1	0	0	0	0	0	0	0	0	0	0	1	1	1	0	0	0
1	40	11	0	1	0	0	0	0	0	4	0	0	0	0	0	0	0	0	0	0	0	0	1	0	1	20	0	0	0	3	4	0	1	1	1	1	0	0	0	0	0	0	0	1	1	0	1	0	0
1	27	13	1	1	0	0	0	0	0	4	0	0	0	0	0	0	0	1	0	0	0	0	1	0	1	0	0	0	0	4	4	0	0	0	0	0	0	1	0	0	0	0	0	1	1	0	0	0	1
2	61	10	0	0	0	0	0	0	0	4	0	0	0	0	0	0	0	0	0	0	0	0	1	0	4	0	0	0	0	0	2	0	0	0	0	0	0	0	0	0	0	0	0	1	1	0	0	0	0
1	59	11	0	1	0	0	0	0	0	6	0	0	0	0	0	0	0	0	0	0	0	0	1	0	4	0	0	1	0	0	5	0	1	0	0	0	0	0	0	0	0	0	0	0	1	0	1	1	0
1	32	11	0	1	0	0	0	0	0	6	0	0	0	0	0	0	0	0	0	0	0	0	1	0	4	0	0	0	0	0	6	0	0	0	0	0	0	0	0	0	0	0	0	0	1	0	1	1	0
2	54	12	0	1	0	0	0	0	0	6	0	0	0	0	0	0	0	0	0	0	0	0	1	0	4	0	0	0	0	0	5	0	1	1	1	1	0	0	0	0	0	0	0	1	1	0	0	1	1
2	25	12	0	1	0	0	0	0	0	6	0	0	0	0	0	0	0	0	0	0	0	0	1	0	4	0	0	0	0	0	5	0	0	0	0	0	0	1	0	0	0	0	0	0	1	0	1	1	0
1	58	11	0	0	0	0	0	0	0	4	0	0	0	0	0	0	0	0	0	0	0	0	0	0	2	0	0	0	0	0	2	0	1	0	0	0	0	0	0	0	0	0	0	1	1	0	1	1	0
1	36	8	0	0	0	0	0	0	0	4	0	0	0	0	0	0	0	0	0	0	0	0	0	0	1	0	0	0	0	0	0	0	1	0	0	0	1	0	0	0	0	0	0	1	1	0	0	0	0
2	58	11	0	0	0	0	0	0	0	4	0	0	0	0	0	0	0	0	0	0	0	0	0	0	4	0	0	0	0	0	0	0	1	0	0	0	0	0	0	0	0	0	0	1	1	0	1	0	0
1	53	11	0	1	0	0	0	0	0	1	0	0	0	0	0	0	0	0	0	0	0	0	1	0	3	0	0	0	0	0	2	0	1	1	1	1	0	0	0	0	0	0	0	0	1	0	1	1	0
1	47	14	0	0	0	0	0	0	0	5	0	0	0	0	0	0	0	0	0	0	0	3	1	0	5	20	0	0	0	0	0	0	1	0	1	1	0	0	0	0	0	0	0	0	1	0	0	1	1
2	46	12	0	0	0	0	0	0	0	5	0	0	0	0	0	0	0	0	0	0	0	0	1	0	2	16	0	0	0	0	0	0	0	1	1	1	0	0	0	0	0	0	0	0	1	0	0	0	0
1	39	8	0	1	0	0	0	0	2	2	0	0	0	0	0	0	0	0	0	0	0	0	1	0	1	20	0	0	0	0	1	0	1	1	0	1	0	0	0	0	0	0	0	0	0	0	0	0	1
2	41	11	0	1	0	0	0	0	2	2	0	0	0	0	0	0	0	0	0	0	0	0	1	0	2	5	0	0	0	0	1	0	1	1	0	1	0	0	0	0	0	0	0	1	1	0	1	1	1
2	19	11	0	1	0	0	0	0	2	2	0	0	0	0	0	0	0	0	0	0	0	30	0	0	2	0	0	0	1	0	1	0	1	0	0	0	0	1	0	0	1	0	0	0	0	0	0	1	0
2	18	9	0	0	0	0	0	0	2	2	0	0	0	0	0	0	0	0	0	0	0	25	0	0	2	0	0	0	0	0	1	0	1	0	0	0	0	1	0	0	0	0	0	0	0	0	0	0	0
2	79	7	0	0	0	0	0	0	0	3	0	0	0	0	0	0	0	0	0	0	0	0	1	0	2	0	0	0	0	0	0	0	1	0	0	0	0	0	0	0	0	0	0	1	1	0	1	1	1
2	79	7	0	1	0	0	0	1	1	4	0	0	0	0	0	0	0	0	0	0	0	0	1	0	2	0	0	0	0	0	0	0	1	0	0	0	0	0	0	0	0	0	0	0	0	0	1	1	0
2	38	8	0	1	0	0	0	1	1	4	0	0	0	0	0	0	0	0	0	0	0	0	1	0	1	20	0	0	0	0	1	0	1	1	1	1	0	0	0	0	0	0	0	1	1	0	1	1	1
2	17	12	0	1	0	0	0	1	1	4	0	0	0	0	0	0	0	0	0	0	0	2	1	0	2	0	0	0	0	1	1	0	1	0	0	0	0	1	0	0	0	0	0	1	1	0	1	1	0
1	59	11	0	0	0	0	0	0	0	1	0	0	0	0	0	0	1	0	0	0	0	0	0	0	0	0	0	0	0	0	4	0	0	0	0	0	0	0	0	0	0	0	0	0	0	0	0	1	0
2	63	10	0	1	0	0	0	0	0	3	0	0	0	0	0	0	1	0	0	0	0	0	1	0	20	0	0	0	0	0	0	0	1	0	0	0	0	0	0	0	0	0	0	0	1	0	0	1	0
2	62	7	0	0	0	0	0	0	0	6	0	0	0	0	0	0	0	0	0	0	0	0	0	0	0	0	0	0	0	0	2	0	1	0	0	0	1	0	0	0	0	0	0	0	0	0	0	0	0
2	89	5	0	0	0	0	0	0	0	6	0	0	0	0	0	0	0	0	0	0	0	0	0	0	0	0	0	0	0	0	0	0	0	0	0	0	1	0	0	0	0	0	0	0	0	0	0	0	0
2	78	10	0	1	0	0	0	0	0	1	0	0	0	0	1	0	0	0	0	0	0	0	0	1	12	0	0	0	0	0	0	0	0	0	0	0	1	0	0	0	0	0	0	1	1	0	0	1	0
2	65	11	0	1	0	0	0	1	0	3	0	0	0	0	1	0	0	0	0	0	0	0	1	0	2	0	0	0	0	0	2	0	1	0	0	0	0	0	0	0	0	0	0	1	1	0	1	1	0
1	50	18	0	0	0	0	0	1	1	2	0	0	0	0	1	0	0	0	1	0	0	30	1	0	0	0	0	0	0	1	1	0	0	1	0	0	0	0	0	0	0	0	0	1	1	0	0	1	0
1	19	12	1	1	0	0	0	1	1	2	0	0	0	0	1	0	0	1	0	0	0	21	1	0	0	5	1	0	0	5	20	0	0	0	0	0	0	0	1	0	0	0	0	0	0	0	0	1	1
2	47	19	0	0	0	0	0	1	1	2	0	0	0	0	1	0	0	0	0	0	0	25	1	0	0	5	0	1	0	1	2	0	1	1	0	1	0	0	0	0	0	0	0	0	1	0	0	0	1
1	52	16	1	0	0	0	0	0	0	4	0	0	0	0	1	0	0	1	0	0	1	70	1	0	4	0	0	1	0	0	1	0	0	0	0	0	0	0	0	0	1	0	0	0	1	0	0	1	0
1	24	15	1	0	0	0	0	0	0	4	0	0	0	0	1	0	0	1	0	0	0	20	1	0	0	0	0	0	0	6	3	0	0	1	0	1	0	0	0	0	1	0	0	1	0	0	0	0	0
2	48	15	1	1	0	0	0	0	0	4	0	0	0	0	1	0	0	1	0	0	0	45	1	0	0	12	0	0	1	0	1	0	1	1	1	1	0	0	0	0	1	0	0	1	1	1	0	0	0
1	30	11	0	1	0	1	0	0	0	3	0	0	0	0	1	0	0	0	0	0	0	24	1	0	0	14	0	0	0	2	0	0	0	0	1	1	0	0	0	0	0	0	0	0	1	0	0	0	0
2	62	11	0	0	0	1	0	0	0	3	0	0	0	0	1	0	0	0	0	0	0	10	1	0	0	0	1	0	0	0	4	0	1	0	0	0	0	0	0	0	0	0	0	0	0	0	0	0	0
2	30	10	0	1	0	0	1	0	0	3	0	0	0	0	1	0	0	0	0	0	0	10	1	0	1	0	0	0	0	0	0	0	1	1	1	1	0	0	0	0	0	0	1	1	1	0	0	1	1
2	61	14	0	1	0	0	1	0	0	3	0	0	0	0	1	0	0	0	0	0	0	0	1	0	1	0	0	0	0	0	0	0	1	0	0	0	0	1	0	0	1	0	1	0	0	0	0	0	0
1	81	16	0	1	0	0	0	0	0	4	0	0	0	0	1	0	0	0	0	0	0	0	0	0	0	0	0	0	0	0	0	0	1	0	0	0	1	0	0	0	0	0	0	1	1	0	1	1	0
2	68	12	0	1	0	0	0	0	0	4	0	0	0	0	1	0	0	0	0	0	0	0	1	0	0	0	0	0	0	0	0	0	1	0	0	0	0	0	0	0	0	0	0	0	0	0	0	0	0
1	54	13	0	0	0	0	0	0	0	4	0	0	0	0	1	0	0	0	0	0	0	2	1	0	0	0	0	1	0	0	0	0	1	1	1	1	1	0	0	0	0	0	0	0	0	0	0	0	0
2	55	16	0	0	0	0	0	0	0	4	0	0	0	0	1	0	0	0	0	0	0	8	1	0	3	0	0	0	1	0	1	0	1	0	0	1	0	0	0	0	0	0	0	0	0	0	0	0	0
2	23	16	0	0	0	0	0	0	0	4	0	0	0	0	1	0	0	0	0	0	0	35	1	0	4	0	0	1	1	5	10	0	1	0	0	0	0	1	0	0	0	0	0	1	0	1	0	0	0
1	44	14	0	1	0	0	0	0	0	2	0	0	0	0	0	0	1	1	0	0	0	0	1	0	0	30	0	0	1	0	5	0	1	1	1	1	1	0	0	0	0	0	0	1	1	0	1	1	1
2	43	12	0	1	0	0	0	0	0	2	0	0	0	0	0	0	1	0	0	0	0	0	1	0	4	0	0	0	1	0	4	0	1	1	0	1	0	0	0	0	0	0	0	0	1	0	0	1	1
1	38	15	0	0	0	0	0	0	1	4	0	0	0	0	0	0	0	0	0	0	0	20	1	0	1	0	0	0	1	2	1	0	1	1	1	1	0	0	0	0	0	0	0	1	1	0	0	0	0
1	18	10	0	0	0	0	0	0	1	4	0	0	0	0	0	0	0	0	0	0	0	15	1	0	0	0	1	0	1	2	2	0	0	0	0	0	0	0	0	0	0	0	0	0	0	0	0	0	0
1	69	9	0	0	0	0	0	0	1	4	0	0	0	0	0	0	0	0	0	0	0	0	0	0	4	0	0	0	0	0	0	0	0	0	0	0	0	0	0	0	0	0	0	1	1	0	0	0	0
2	37	15	0	0	0	0	0	0	1	4	0	0	0	0	0	0	0	0	0	0	0	4	1	1	0	0	0	0	0	2	1	0	1	0	0	0	0	0	0	0	0	0	0	0	1	0	1	1	0
2	65	7	0	0	0	0	0	0	1	4	0	0	0	0	0	0	0	0	0	0	0	0	0	0	6	20	0	0	0	0	0	0	0	0	0	0	1	0	0	0	0	0	0	0	0	0	0	0	0
1	42	8	0	0	0	0	0	0	1	2	0	0	0	0	0	0	0	0	0	0	0	10	1	0	4	0	0	0	0	0	2	0	1	1	1	1	0	0	0	0	0	0	0	0	1	0	0	0	0
2	42	8	0	0	0	0	0	0	1	2	0	0	0	0	0	0	0	0	0	0	0	3	1	0	4	0	0	0	0	0	0	0	1	0	0	0	0	0	0	0	0	0	0	0	1	0	0	0	0
1	49	12	0	0	0	0	0	0	0	3	0	0	0	0	0	0	1	0	0	0	0	4	1	0	4	0	0	0	0	0	0	0	1	1	1	1	0	0	0	0	0	0	0	0	0	0	0	0	0
2	45	12	0	0	0	0	0	0	0	3	0	0	0	0	0	0	1	0	0	0	0	6	1	0	4	0	0	0	0	0	0	0	0	1	1	1	0	0	0	0	0	0	0	0	0	0	0	0	0
2	24	16	0	1	0	0	0	0	0	3	0	0	0	0	0	0	1	0	0	0	0	12	1	0	4	0	0	0	1	3	3	0	1	0	0	0	0	1	0	0	0	0	0	0	0	0	0	0	0
1	58	11	0	0	0	0	0	0	0	5	0	0	0	0	0	0	0	0	0	0	0	0	0	0	4	0	0	0	0	0	1	0	1	0	0	0	1	0	0	0	0	0	0	1	1	0	0	1	0
1	23	16	0	1	0	0	0	0	0	5	0	0	0	0	0	0	0	0	0	0	0	0	1	0	4	0	0	0	0	2	3	0	0	0	0	1	0	0	0	0	0	0	0	1	1	0	0	0	0
1	22	13	0	1	0	0	0	0	0	5	0	0	0	0	0	0	0	0	0	0	0	0	1	0	4	0	0	0	0	2	4	0	0	0	0	1	0	0	0	0	0	0	0	1	1	0	0	0	0
2	28	13	0	0	0	0	0	0	0	5	0	0	0	0	0	0	0	0	0	0	0	2	1	0	4	0	0	0	1	0	1	0	0	0	0	0	0	0	0	0	0	0	0	0	0	0	0	0	0
1	78	12	0	1	0	0	0	0	0	3	0	0	0	0	0	1	0	0	0	0	0	0	1	0	5	0	0	0	0	0	0	0	1	0	0	0	0	0	0	0	0	0	0	0	0	0	0	0	0
2	67	14	0	1	0	0	0	0	0	3	0	0	0	0	0	1	0	0	0	0	0	10	1	0	5	0	0	0	0	0	2	0	1	0	0	0	0	0	0	0	0	0	0	0	1	0	1	1	0
2	31	14	0	0	0	0	0	0	0	3	0	0	0	0	0	1	0	0	0	1	0	14	1	0	0	0	0	0	1	4	4	0	0	0	0	0	0	1	0	0	0	0	0	0	0	0	0	0	0
1	62	10	0	0	0	0	0	0	0	2	0	0	0	0	0	1	0	0	0	0	0	10	1	0	0	10	0	1	0	0	0	0	1	0	0	0	0	0	0	0	0	0	0	0	0	0	0	0	0
2	62	10	0	0	0	0	0	0	0	2	0	0	0	0	0	1	0	0	0	0	0	1	1	0	0	0	0	0	0	0	0	0	1	0	0	0	0	0	0	0	0	0	0	0	1	0	1	0	0
1	62	7	0	0	0	0	0	0	0	3	0	0	0	0	0	0	0	0	0	0	0	0	1	0	4	0	0	1	0	0	0	0	1	0	0	0	0	0	0	0	0	0	0	0	1	0	1	1	0
2	57	7	0	0	0	0	0	0	0	3	0	0	0	0	0	0	0	0	0	0	0	0	1	0	4	0	0	0	0	0	0	0	0	0	0	0	0	0	0	0	0	0	0	0	1	0	1	1	0
2	28	14	0	1	0	0	0	0	0	3	0	0	0	0	0	0	0	0	0	0	0	10	1	0	4	0	0	0	1	2	5	0	1	0	0	0	0	0	0	0	0	0	0	0	0	0	0	0	0
1	82	11	0	1	0	1	0	0	0	5	0	0	0	0	0	0	0	0	0	0	0	0	0	0	8	0	0	0	0	0	0	0	1	0	0	0	0	0	1	0	0	0	0	0	1	0	0	0	0
1	39	17	0	0	0	1	0	0	0	5	0	0	0	0	0	0	0	0	0	0	0	2	1	0	4	0	0	0	0	0	0	0	0	0	0	1	0	0	0	0	1	0	0	1	1	0	0	0	0
2	78	10	0	0	0	1	0	0	0	5	0	0	0	0	0	0	0	0	0	0	0	0	0	0	5		0	0	0	0	0	0	1	0	0	0	0	0	1	0	0	0	0	0	0	0	0	0	0
2	50	14	0	0	0	1	0	0	0	5	0	0	0	0	0	0	0	0	0	0	0	0	0	0	5	0	0	0	0	0	0	0	1	0	0	1	0	0	0	0	1	0	0	0	0	0	0	0	0
2	42	21	0	1	0	1	0	0	0	5	0	0	0	0	0	0	0	1	0	0	0	7	1	0	5	0	0	0	0	1	2	0	1	1	1	0	0	1	0	0	1	0	0	1	1	0	1	1	0
1	50	8	0	0	0	0	1	2	1	3	0	0	0	0	0	0	0	0	0	0	0	0	1	0	3	0	0	0	0	0	0	0	0	0	0	0	0	0	0	0	0	0	0	0	0	0	0	0	0
2	44	8	0	0	0	0	1	2	1	3	0	0	0	0	0	0	0	0	0	0	0	0	1	0	4	0	0	0	0	0	0	0	1	0	0	0	0	0	0	0	0	0	0	0	0	0	0	0	0
2	24	13	0	0	0	0	1	2	1	3	0	0	0	0	0	0	0	0	0	0	0	10	1	0	3	5	0	0	0	1	1	0	1	1	1	1	0	1	0	0	0	0	0	0	0	0	0	0	0
1	45	11	0	1	0	0	0	0	0	4	0	0	0	0	0	0	0	0	0	0	0	0	1	0	4	0	0	0	0	0	0	0	0	0	0	0	0	0	0	0	0	0	0	1	1	0	0	0	0
1	24	13	0	0	0	0	0	0	0	4	0	0	0	0	0	0	0	0	0	0	0	10	1	0	4	0	0	0	0	0	2	0	0	0	0	0	0	1	0	0	0	0	0	1	0	0	0	0	0
1	22	13	1	0	0	0	0	0	0	4	0	0	0	0	0	0	0	1	0	0	0	10	1	0	4	0	0	0	0	0	2	0	0	0	0	0	0	1	0	0	0	0	0	0	0	0	0	0	0
1	65	10	0	1	0	0	0	0	0	3	0	0	0	0	0	0	1	0	0	0	0	0	1	0	0	0	0	0	0	0	0	0	1	0	0	0	1	0	0	0	0	0	0	0	0	0	0	0	0
2	65	11	0	1	0	0	0	0	0	3	0	0	0	0	0	0	1	0	0	0	0	0	0	0	4	0	1	0	0	0	0	0	1	0	0	0	1	0	0	0	0	0	0	0	0	0	1	0	0
1	58	11	0	0	0	0	0	0	0	5	0	0	0	0	0	0	1	0	0	0	0	0	1	0	2	0	0	0	0	0	0	0	0	1	1	1	1	0	0	0	0	0	0	0	0	0	0	1	0
1	25	12	0	0	0	0	0	0	0	5	0	0	0	0	0	0	1	0	0	0	0	70	1	0	0	0	0	0	2	3	7	0	0	0	0	0	0	0	0	0	0	0	0	1	1	1	0	0	0
2	48	11	0	0	0	0	0	0	0	5	0	0	0	0	0	0	1	0	0	0	0	0	1	0	4	15	0	0	0	4	4	0	0	0	0	0	0	0	0	0	0	0	0	0	0	0	0	0	0
1	47	11	0	0	0	0	1	0	0	4	0	0	0	0	0	0	0	0	0	0	0	0	1	0	2	30	0	0	0	0	1	0	0	1	1	1	0	0	0	0	0	0	0	0	0	0	0	0	0
2	43	11	0	0	0	0	1	0	0	4	0	0	0	0	0	0	0	0	0	0	0	0	1	0	2	0	0	0	0	0	1	0	0	1	0	1	0	0	0	0	0	0	0	0	0	0	0	0	0
1	77	7	0	1	0	0	0	0	0	3	0	0	0	0	0	0	0	0	0	0	0	0	1	0	4	0	0	0	0	0	0	0	0	0	0	0	0	0	0	0	0	0	0	1	1	0	1	1	0
2	80	4	0	1	0	0	0	0	0	3	0	0	0	0	0	0	0	0	0	0	0	0	0	0	4	0	0	0	0	0	0	0	0	0	0	0	0	0	0	0	0	0	0	0	0	0	1	1	0
2	60	7	0	0	0	0	0	0	0	2	0	0	0	0	0	0	0	0	0	0	0	0	1	0	4	5	0	0	0	2	0	0	0	0	0	0	0	0	0	0	0	0	0	0	0	0	0	0	0
1	61	11	0	0	0	0	0	0	0	3	0	0	0	0	0	0	0	0	0	0	0	0	1	0	4	20	0	0	0	0	0	0	0	0	0	0	1	0	0	0	0	0	0	0	0	0	0	0	0
2	51	11	0	0	0	0	0	0	0	3	0	0	0	0	0	0	0	0	0	0	0	0	1	0	2	20	0	0	0	0	0	0	0	0	0	0	1	0	0	0	0	0	0	0	0	0	0	0	0
1	26	13	0	1	0	0	0	0	0	3	0	0	0	0	0	1	0	0	0	0	0	0	1	0	6	0	0	0	0	4	2	0	0	1	1	1	0	0	0	0	0	0	0	1	1	1	1	1	0
1	21	13	0	0	0	0	0	0	0	3	0	0	0	0	0	1	0	0	0	0	0	10	1	0	4	0	0	0	0	1	3	0	1	0	0	0	0	0	0	0	0	0	0	0	0	0	0	1	0
2	58	12	0	0	0	0	0	0	0	3	0	0	0	0	0	1	0	0	0	0	0	0	1	0	6	0	0	0	0	0	1	0	1	0	0	0	0	0	0	0	0	0	0	0	0	0	0	0	0
1	66	13	0	0	0	0	0	0	0	6	0	0	0	0	0	0	0	0	0	0	0	4	1	0	3	0	0	0	0	1	0	0	1	0	0	0	0	0	0	0	0	0	0	0	0	0	0	0	0
2	69	7	0	0	0	0	0	0	0	2	0	0	0	0	0	0	1	0	0	0	0	0	1	0	4	0	0	0	0	0	0	0	0	0	0	0	0	0	0	0	0	0	0	0	1	0	1	1	0
1	56	17	0	0	0	0	0	0	0	4	0	0	0	0	0	0	0	0	0	0	0	36	1	0	2	0	0	1	3	1	1	0	1	0	1	1	0	0	0	0	0	0	0	0	1	0	0	1	0
2	56	12	0	0	0	0	0	0	0	4	0	0	0	0	0	0	0	0	0	0	0	3	1	0	4	0	0	0	3	1	1	0	0	0	0	0	0	0	0	0	0	0	0	0	0	0	0	0	0
2	39	14	0	1	0	0	0	2	0	3	0	0	0	0	0	0	0	0	0	0	0	4	1	0	4	15	0	0	1	3	2	0	1	0	0	0	0	0	0	0	0	0	0	0	1	0	0	0	0
2	25	13	0	0	0	0	0	0	0	6	0	0	0	0	0	0	0	0	0	0	0	3	1	0	1	0	0	0	1	0	4	0	0	0	0	1	0	0	1	0	0	0	1	0	0	0	0	0	0
1	58	16	0	0	0	0	0	0	0	3	0	0	0	0	0	0	0	0	0	0	0	0	1	0	4	0	1	0	1	2	3	0	1	0	0	0	0	1	0	1	1	0	0	0	1	0	0	1	0
1	48	11	0	0	0	0	0	0	0	6	0	0	0	0	0	0	0	0	0	0	0	0	0	1	0	20	0	0	0	0	2	0	1	0	0	0	0	0	0	0	0	0	0	0	1	0	0	0	1
1	43	11	0	0	0	0	0	0	0	6	0	0	0	0	0	0	0	0	0	1	0	0	1	0	0	20	0	0	0	5	0	0	0	1	1	1	0	0	0	0	0	0	0	0	1	0	0	0	0
1	37	11	0	0	0	0	0	0	0	6	0	0	0	0	0	0	0	0	0	0	0	0	0	0	0	15	0	0	0	0	8	0	0	0	0	0	0	0	0	0	0	0	0	0	0	0	0	0	0
2	67	8	0	0	0	0	0	0	0	6	0	0	0	0	0	0	0	0	0	0	0	0	1	0	0	0	0	0	0	0	0	0	0	0	0	0	0	0	0	0	0	0	0	0	0	0	0	0	0
2	40	8	0	0	0	0	0	0	0	6	0	0	0	0	0	0	0	0	0	0	0	0	1	0	0	20	0	0	0	2	3	0	0	0	0	0	0	0	0	0	0	0	0	0	0	0	0	0	0
1	50	11	0	0	0	1	0	0	0	7	0	0	0	0	0	0	0	0	0	1	0	0	1	0	2	7	0	0	0	0	0	0	1	1	0	1	0	0	0	0	0	0	0	0	1	0	0	0	0
1	28	13	0	0	0	1	0	0	0	7	0	0	0	0	0	0	0	0	1	0	1	1	1	0	0	30	0	0	0	0	0	0	1	0	0	0	0	0	0	0	0	0	0	0	0	0	0	0	0
2	48	11	0	1	0	1	0	0	0	7	0	0	0	0	0	0	0	0	0	0	0	2	1	0	4	0	0	0	1	0	5	0	1	0	0	1	0	0	0	0	0	0	0	0	0	0	0	0	0
2	25	16	1	0	0	1	0	0	0	7	0	0	0	0	0	0	0	1	0	0	1	21	1	0	1	0	0	0	0	1	1	0	1	0	0	0	0	1	0	0	0	0	0	0	0	0	0	0	0
1	50	11	0	0	1	1	0	0	1	5	0	2	0	0	0	0	1	0	0	0	0	0	1	0	2	40	0	0	0	0	0	0	0	0	0	0	0	0	0	0	0	0	0	0	0	0	0	0	0
1	22	12	0	0	1	1	0	0	1	5	0	2	0	0	0	0	1	1	0	0	0	20	1	0	0	20	0	0	0	0	0	1	1	0	0	0	0	0	0	0	0	0	0	0	0	0	0	0	0
2	44	8	0	0	1	1	0	0	1	5	0	2	0	0	0	0	1	0	0	0	0	0	1	0	2	0	0	0	0	0	0	0	0	0	0	0	0	0	0	0	0	0	0	0	0	0	0	0	0
2	25	12	0	0	1	1	0	0	1	5	0	2	0	0	0	0	1	0	0	0	0	3	1	0	2	15	0	0	0	0	0	0	1	0	0	0	0	0	0	0	0	0	0	0	0	0	0	0	0
1	49	11	0	0	0	0	0	0	0	5	0	0	0	0	0	1	0	0	0	0	0	1	1	0	1	20	0	0	0	0	1	0	1	1	1	1	0	0	0	0	0	0	0	1	1	0	0	0	0
2	48	12	0	1	0	0	0	0	0	5	0	0	0	0	0	1	0	0	0	0	0	0	1	0	3	0	0	0	0	0	2	0	1	0	0	0	0	0	0	0	0	0	0	1	1	0	0	0	0
1	65	16	0	1	0	0	0	0	0	2	0	0	0	0	0	1	0	0	0	0	0	10	1	0	4	0	0	0	0	1	3	0	1	0	0	0	1	0	0	0	0	0	0	1	0	1	0	0	0
2	60	13	0	0	0	0	0	0	0	2	0	0	0	0	0	1	0	0	0	0	0	10	1	0	4	0	0	0	0	1	1	0	1	0	0	0	0	0	0	0	0	0	0	1	0	0	0	0	0
1	52	8	0	0	0	0	0	0	0	6	0	1	0	0	0	0	1	0	0	0	0	0	1	0	4	30	0	0	0	0	3	0	0	0	0	0	0	0	0	0	0	0	0	0	0	0	0	0	0
1	29	11	0	1	0	0	0	0	0	6	0	1	0	0	0	0	1	0	0	0	0	16	1	0	4	0	0	0	0	4	4	0	0	0	0	1	0	0	0	0	0	0	0	1	1	1	1	1	1
2	53	13	0	0	0	0	0	0	0	6	0	1	0	0	0	0	1	0	0	0	0	0	1	0	4	0	0	0	0	0	3	0	1	0	0	0	0	0	0	0	0	0	0	0	0	0	0	0	0
2	27	15	0	0	0	0	0	0	0	6	0	1	0	0	0	0	1	0	0	0	0	14	1	0	2	10	0	0	2	2	2	0	1	1	1	1	0	0	0	0	0	0	0	0	0	0	0	0	0
2	25	13	0	0	0	0	0	0	0	6	0	1	0	0	0	0	1	0	0	0	0	10	1	0	5	10	0	0	2	10	7	0	1	0	1	1	0	0	0	0	0	0	0	0	1	0	0	0	0
1	62	13	0	0	0	0	0	0	0	3	0	0	0	0	0	0	1	0	0	0	0	0	1	0	2	40	0	0	0	3	5	0	0	1	0	1	0	0	0	0	0	0	0	1	1	1	0	1	0
1	63	12	0	1	0	0	0	0	0	4	0	0	0	0	0	0	0	0	0	0	0	0	1	0	4	0	0	0	0	0	0	0	1	0	0	0	0	0	1	0	0	0	0	0	1	0	1	1	0
1	27	17	0	1	0	0	0	0	0	4	0	0	0	0	0	0	0	0	0	0	0	3	1	0	4	0	0	1	2	5	3	0	0	0	0	0	0	1	1	0	0	0	0	0	1	0	1	1	0
2	62	11	0	1	0	0	0	0	0	4	0	0	0	0	0	0	0	0	0	0	0	5	1	0	4	20	0	0	0	0	0	0	1	0	0	0	0	0	0	0	1	0	0	0	1	0	1	1	0
1	58	13	0	0	0	0	0	0	0	3	0	0	0	0	0	1	0	0	0	0	0	21	1	0	0	70	0	0	0	0	0	0	0	1	1	1	0	0	0	0	1	0	0	0	0	0	0	0	0
2	57	13	0	1	0	0	0	0	0	3	0	0	0	0	0	1	0	0	0	0	0	20	1	0	4	0	0	0	0	0	1	0	1	1	0	0	1	0	0	0	1	0	0	0	0	0	0	1	1
2	29	15	0	0	0	0	0	0	0	3	0	0	0	0	0	1	0	0	0	0	0	40	1	0	0	0	0	0	0	3	1	0	0	1	0	1	0	1	0	1	1	0	0	0	0	0	0	0	0
1	39	14	0	1	0	0	1	1	0	2	0	0	0	0	0	1	0	0	0	0	0	50	1	0	1	0	0	0	0	1	1	0	1	1	0	0	0	1	0	0	0	0	0	1	1	1	0	1	0
2	37	16	0	0	0	0	1	1	0	2	0	0	0	0	0	1	0	0	0	0	0	40	1	0	2	0	0	0	0	3	1	0	1	0	0	1	0	0	0	0	0	0	0	1	1	0	0	1	0
2	57	8	0	0	0	0	0	0	0	3	0	0	0	0	0	1	0	0	0	0	0	0	1	0	5	0	0	0	0	0	10	0	1	0	1	1	0	0	0	0	0	0	0	0	0	0	0	0	0
2	51	13	0	1	0	0	0	0	0	1	0	0	1	0	0	0	0	0	0	1	0	10	1	0	0	20	0	0	0	0	0	0	1	1	0	1	0	0	0	0	0	0	0	0	1	0	0	0	0
2		13	0	1	0	0	0	0	0	1	0	0	1	0	0	0	0	0	0	1	0	10	1	0	0	20	0	0	0	0	0	0	1	1	0	1	0	0	0	0	0	0	0	0	1	0	0	0	0
1	38	17	0	0	0	0	0	0	0	3	0	0	1	0	0	0	0	0	0	0	0	50	1	0	0	0	0	0	1	1	2	0	0	1	0	1	0	1	0	0	0	0	0	1	1	0	0	0	0
1	73	17	0	1	0	0	0	0	0	2	0	0	1	0	0	0	0	0	0	0	0	10	1	0	4	0	1	0	1	0	2	0	0	0	0	0	0	0	0	0	0	0	0	0	1	0	0	1	0
2	72	16	0	0	0	0	0	0	0	2	0	0	1	0	0	0	0	0	0	0	0	1	0	0	4	0	1	0	3	1	3	0	0	0	0	0	1	0	0	0	0	0	0	0	0	0	0	0	0
1	43	11	0	1	0	0	0	0	2	3	0	0	1	0	0	0	0	0	0	0	0	0	0	0	1	20	0	0	0	0	0	0	1	1	1	1	0	0	0	0	0	0	0	0	1	0	0	1	0
1	22	12	0	0	0	0	0	0	2	3	0	0	1	0	0	0	0	0	0	0	0	20	1	0	0	5	0	0	0	2	1	0	1	0	1	1	0	0	0	0	0	0	0	0	0	0	0	0	1
1	18	11	0	0	0	0	0	0	2	3	0	0	1	0	0	0	0	0	0	0	0	20	1	0	0	10	0	0	0	1	5	0	1	0	0	0	0	0	0	0	0	0	0	0	0	0	0	0	0
1	17	7	0	0	0	0	0	0	2	3	0	0	1	0	0	0	0	0	0	0	0	6	1	0	4	6	0	0	1	0	0	0	1	0	0	0	0	0	0	0	0	0	0	0	1	0	0	1	0
2	40	8	0	0	0	0	0	0	2	3	0	0	1	0	0	0	0	0	0	0	0	0	0	0	0	5	0	0	0	0	0	0	1	1	0	1	0	0	0	0	0	0	0	0	1	0	0	0	0
1	64	12	0	1	0	0	0	0	0	3	0	0	1	0	0	0	0	0	0	0	0	8	1	0	8	0	0	0	0	0	0	0	1	0	0	1	1	0	1	0	1	0	0	0	1	0	0	0	0
2	63	21	0	0	0	0	0	0	0	3	0	0	1	0	0	0	0	0	0	0	1	1	1	0	10	0	1	0	1	2	2	0	1	0	0	0	0	1	0	0	1	0	0	0	1	0	1	0	0
2	34	19	0	0	0	0	0	0	0	3	0	0	1	0	0	0	0	0	0	0	0	20	1	0	8	0	0	0	2	2	2	0	1	1	1	0	1	1	0	0	0	0	0	0	0	0	0	0	0
2	79	12	0	0	0	0	0	0	0	1	0	0	1	0	0	0	0	0	0	0	0	0	0	1	4	0	0	0	0	0	0	0	1	0	0	0	1	0	0	0	0	0	0	0	1	0	0	1	0
2	74	10	0	1	0	0	0	0	0	1	0	0	1	0	0	0	0	0	0	0	0	0	1	0	0	0	0	0	0	0	12	0	0	0	0	0	0	0	0	0	0	0	0	0	1	0	0	1	0
2	57	10	0	0	0	0	1	0	0	4	0	0	1	0	0	0	0	0	0	0	0	0	1	0	3	5	0	0	0	0	1	0	1	0	0	0	0	0	0	0	0	0	0	1	1	0	0	0	0
2	70	7	0	1	0	0	0	0	0	3	0	0	1	0	0	0	0	0	0	0	0	0	1	0	1	20	0	0	0	0	0	0	0	0	0	0	0	0	0	0	0	1	1	1	0	0	0	0	0
1	44	10	1	0	0	0	0	0	0	3	0	0	1	0	0	0	0	0	0	0	0	10	1	0	0	20	0	0	0	0	0	0	1	0	0	0	1	0	0	0	0	0	1	0	0	0	0	0	0
2	41	13	0	1	0	0	0	0	0	3	0	0	1	0	0	0	0	0	0	0	0	0	1	0	0	20	0	0	0	1	1	0	1	1	1	0	0	0	0	0	0	0	1	0	0	0	0	0	0
1	44	13	0	0	0	0	0	1	0	4	0	0	0	0	0	0	1	0	0	0	0	2	1	0	0	0	0	0	0	0	1	0	0	0	0	1	0	0	0	0	0	0	0	0	0	0	0	0	0
2	38	13	0	1	0	0	0	1	0	4	0	0	0	0	0	0	1	0	0	0	0	2	1	0	4	0	0	0	0	2	2	0	1	1	1	1	0	0	0	0	0	0	0	0	1	0	1	1	1
1	48	17	0	0	0	0	0	0	1	4	0	0	0	0	0	0	1	0	1	0	0	12	1	0	4	0	0	0	2	2	1	0	0	0	0	0	0	0	0	0	0	0	0	0	1	0	0	1	0
1	18	10	1	0	0	0	0	0	1	4	0	0	0	0	0	0	1	1	0	0	0	20	1	0	4	0	1	0	0	3	6	0	0	0	0	0	0	0	1	0	0	0	0	0	0	0	0	0	0
2	49	16	0	1	0	0	0	0	1	4	0	0	0	0	0	0	1	1	0	0	0	30	1	0	4	0	0	0	1	1	1	0	1	1	1	1	0	0	0	0	0	0	0	1	1	0	1	1	0
2	22	14	1	1	0	0	0	0	1	4	0	0	0	0	0	0	1	1	0	0	0	30	1	0	4	0	1	1	0	1	1	0	1	0	0	0	1	1	0	0	0	0	0	1	1	1	0	1	0
2	21	13	1	1	0	0	0	0	1	4	0	0	0	0	0	0	1	1	0	0	0	45	1	0	4	0	1	0	0	3	5	0	1	0	0	0	0	1	0	1	0	0	0	0	1	1	0	0	0
2	62	13	0	0	0	0	0	0	0	3	0	0	0	0	0	0	1	0	0	0	0	0	0	0	4	10	0	0	1	0	0	0	0	0	0	1	0	0	0	0	0	0	0	0	1	0	0	0	0
1	53	11	0	0	0	1	0	1	0	5	0	0	0	0	0	0	0	0	0	0	0	0	1	0	0	30	0	0	0	0	5	0	0	1	1	1	0	0	0	0	0	0	0	0	0	0	0	0	0
2	47	11	1	0	0	1	0	1	0	5	0	0	0	0	0	0	0	0	0	0	0	0	1	0	3	0	0	0	0	0	5	0	0	0	0	0	0	0	0	0	0	0	0	0	0	0	0	0	1
2	22	9	1	0	0	1	0	1	0	5	0	0	0	0	0	0	0	1	0	0	0	2	1	0	0	0	0	0	0	0	2	0	0	0	0	0	0	0	0	0	0	0	0	0	1	0	0	0	0
1	73	7	0	0	0	0	0	0	0	5	0	0	0	0	0	1	0	0	0	0	0	0	1	0	1	0	0	0	0	0	0	0	1	0	0	0	0	0	0	0	0	0	0	0	0	0	0	0	0
2	73	7	0	0	0	0	0	0	0	5	0	0	0	0	0	1	0	0	0	0	0	0	1	0	1	0	0	0	0	0	0	0	1	0	0	0	0	0	0	0	0	0	0	0	0	0	0	0	0
1	55	10	0	1	0	0	0	0	0	5	0	0	0	0	0	1	0	0	0	0	0	5	1	0	4	0	0	0	0	2	0	0	0	0	0	1	0	0	0	0	0	0	0	1	1	1	1	1	1
1	26	17	0	0	0	0	0	0	0	5	0	0	0	0	0	1	0	0	0	0	0	30	1	0	0	10	0	0	2	3	10	0	0	0	0	0	0	0	0	0	0	0	0	0	0	0	0	0	0
2	56	13	0	1	0	0	0	0	0	5	0	0	0	0	0	1	0	0	0	0	0	10	1	0	0	0	0	0	1	1	4	0	1	0	0	0	0	0	0	0	0	0	0	0	0	0	0	0	0
2	21	13	1	0	0	0	0	0	0	5	0	0	0	0	0	1	0	1	0	0	0	2	1	0	0	0	0	1	1	3	5	0	0	0	0	0	0	0	0	0	0	0	0	1	0	0	0	1	0
1	85	4	0	1	1	1	0	0	0	7	1	1	0	0	0	0	0	0	0	0	0	0	0	0	0	0	0	0	0	0	0	0	1	0	0	0	1	0	0	0	0	0	0	0	0	0	0	0	0
1	58	7	0	1	1	1	0	0	0	7	1	1	0	0	0	0	0	0	0	1	0	0	1	0	3	0	0	1	0	0	0	0	1	0	0	1	0	0	0	0	0	0	0	0	1	0	1	1	0
1	27	16	1	1	1	1	0	0	0	7	1	1	0	0	0	0	0	1	0	0	0	4	1	0	0	0	0	0	1	1	2	0	0	1	1	1	0	0	0	0	0	0	0	0	1	1	0	0	0
1	26	13	0	1	1	1	0	0	0	7	1	1	0	0	0	0	0	0	0	0	0	5	1	0	0		0	0	0	2	2	0	1	0	0	0	0	0	0	0	0	0	0	0	1	0	1	1	0
2	53	11	0	1	1	1	0	0	0	7	1	1	0	0	0	0	0	0	0	1	0	0	0	0	3	0	0	0	0	0	0	0	1	0	0	0	0	0	0	0	0	0	0	0	0	0	0	0	0
2	23	15	1	1	1	1	0	0	0	7	1	1	0	0	0	0	0	1	0	1	0	5	1	0	0	0	0	0	0	0	1	0	1	0	0	0	0	0	0	0	0	0	0	0	1	0	0	0	0
2	26	17	1	1	1	1	0	0	0	7	1	1	0	0	0	0	0	1	0	0	0	40	1	0	2	0	0	0	1	1	2	0	1	1	1	1	0	1	0	0	0	0	0	1	1	0	1	1	0
1	65	7	0	1	0	0	0	0	0	2	0	0	0	0	0	0	0	0	0	0	0	0	0	0	0	0	0	0	0	0	0	0	1	0	0	0	1	0	0	0	0	0	0	0	1	0	1	1	0
2	64	7	0	1	0	0	0	0	0	2	0	0	0	0	0	0	0	0	0	0	0	0	0	0	2	0	0	0	0	0	0	0	1	0	0	0	0	0	0	0	0	0	0	0	1	0	1	1	0
1	66	7	0	1	0	0	0	0	0	3	0	0	0	0	0	0	0	0	0	0	0	0	1	0	0	0	0	0	0	0	0	0	1	0	0	0	1	0	0	0	0	0	0	0	0	0	0	0	0
2	60	7	0	0	0	0	0	0	0	3	0	0	0	0	0	0	0	0	0	0	0	0	1	0	0	0	0	0	0	0	0	0	1	0	0	0	1	0	0	0	0	0	0	0	0	0	0	0	0
1	41	11	0	0	0	0	0	1	0	3	0	0	0	0	0	0	1	0	0	0	0	5	1	0	0	20	1	0	0	0	4	0	0	1	1	1	0	0	0	0	0	0	0	0	0	0	0	0	0
2	44	8	0	0	0	0	0	1	0	3	0	0	0	0	0	0	1	0	0	0	0	15	1	0	0	20	0	0	0	0	3	0	0	0	0	0	0	0	0	0	0	0	0	0	1	0	0	0	0
1	75	10	0	0	0	0	0	0	0	2	0	0	0	0	0	0	0	0	0	0	0	1	0	0	2	0	0	0	0	0	0	0	1	0	0	0	0	0	0	0	0	0	0	0	1	0	0	0	0
2	72	15	0	0	0	0	0	0	0	2	0	0	0	0	0	0	0	0	0	0	0	3	1	0	4	0	0	0	0	0	0	0	0	0	0	0	0	0	0	0	0	0	0	0	0	0	0	0	0
1	26		1	0	0	0	0	0	0	5	0	0	0	0	0	0	0	1	0	0	0	0	1	0	0	0	0	0	0	0	0	0	0	0	0	0	1	0	0	0	0	0	0	0	0	0	0	0	0
2	56		0	0	0	0	0	0	0	5	0	0	0	0	0	0	0	0	0	0	0	0	0	0	2	0	0	0	0	0	0	0	0	0	0	0	0	0	0	0	0	0	0	0	0	0	1	1	0
2	63	12	0	1	0	0	0	0	0	2	0	0	0	0	0	0	1	0	0	0	0	2	1	0	0	15	0	0	3	3	2	0	1	0	0	0	0	0	0	0	0	0	0	1	1	0	0	0	0
1	38	11	0	0	0	0	0	0	1	2	1	0	0	0	0	0	0	0	0	0	0	10	1	0	0	0	0	0	0	0	0	0	1	1	1	1	0	0	0	0	0	0	0	0	1	0	0	0	0
2	40	11	0	0	0	0	0	0	1	2	1	0	0	0	0	0	0	0	0	0	0	2	1	0	0	0	0	0	0	0	0	0	1	0	0	0	0	0	0	0	0	0	0	0	1	0	0	0	0
2	18	10	1	0	0	0	0	0	1	2	1	0	0	0	0	0	0	1	0	0	0	15	1	0	0	0	0	0	0	0	2	0	1	0	0	0	0	0	0	0	0	0	0	0	0	0	0	0	0
1	22	13	0	0	0	0	0	0	1	5	0	0	0	0	0	0	0	0	0	0	0	2	1	0	1	11	0	0	0	1	1	0	0	0	1	1	0	0	0	0	0	0	0	1	0	0	0	0	0
1	50	13	0	0	0	0	0	0	1	5	0	0	0	0	0	0	0	0	0	0	0	5	1	0	2	30	0	1	0	0	0	0	1	0	0	0	0	0	0	0	0	0	0	0	0	0	0	0	0
1	24	14	0	0	0	0	0	0	1	5	0	0	0	0	0	0	0	0	0	0	0	5	1	0	1	20	0	0	0	2	4	0	0	0	0	0	0	0	0	0	0	0	0	0	0	0	0	0	0
2	46	13	0	0	0	0	0	0	1	5	0	0	0	0	0	0	0	0	0	0	0	2	1	0	4	0	0	0	0	0	1	0	1	0	0	0	0	0	0	0	0	0	0	0	0	0	0	0	0
2	25	17	1	0	0	0	0	0	1	5	0	0	0	0	0	0	0	1	0	0	0	10	1	0	2	0	0	0	0	2	5	0	1	0	0	0	0	1	0	0	0	0	0	0	1	0	0	0	0
1	45	11	0	0	0	0	0	0	0	3	0	0	0	0	0	0	0	0	0	0	0	10	1	0	4	0	0	0	0	0	1	0	0	1	1	1	0	0	0	0	0	0	0	0	0	0	0	0	0
1	74	10	0	0	0	0	0	0	0	3	0	0	0	0	0	0	0	0	0	0	0	0	0	0	0	0	0	0	0	0	0	0	0	0	0	0	0	0	0	0	0	0	0	0	0	0	0	0	0
2	75	7	0	0	0	0	0	0	0	3	0	0	0	0	0	0	0	0	0	0	0	0	0	0	6	0	0	0	0	0	0	0	0	0	0	0	0	0	0	0	0	0	0	0	0	0	0	0	0
1	20	11	0	0	0	0	0	1	1	5	0	0	0	0	0	0	0	0	0	0	0	10	1	0	1	20	0	0	0	10	20	1	0	1	0	1	0	0	0	0	0	0	0	0	0	0	0	0	0
1	45	10	0	0	0	0	0	1	1	5	0	0	0	0	0	0	0	0	0	0	0	0	1	0	0	0	0	0	0	0	4	0	1	0	0	0	0	0	0	0	0	0	0	0	0	0	0	0	0
1	18	11	1	0	0	0	0	1	1	5	0	0	0	0	0	0	0	1	0	0	0	10	1	0	8	0	0	0	0	1	15	0	1	0	0	0	0	0	0	0	0	0	0	0	0	0	0	0	0
2	40	10	0	0	0	0	0	1	1	5	0	0	0	0	0	0	0	0	0	0	0	0	1	0	0	0	0	0	0	0	5	0	0	0	0	0	0	0	0	0	0	0	0	0	0	0	0	0	0
1	51	11	0	0	0	1	0	1	1	3	0	0	0	0	0	0	1	0	0	0	0	0	1	0	0	25	0	0	0	0	2	0	0	1	1	1	0	0	0	0	0	0	0	0	0	0	0	0	0
1	17	9	1	0	0	1	0	1	1	3	0	0	0	0	0	0	1	1	0	0	0	4	1	0	12	0	0	0	0	1	0	0	1	0	0	0	0	0	0	0	0	0	0	0	0	0	0	0	0
2	40	11	0	0	0	1	0	1	1	3	0	0	0	0	0	0	1	0	0	0	0	10	1	0	0	0	0	0	0	0	2	0	1	0	0	1	0	0	0	0	0	0	0	0	0	0	0	0	0
1	62	11	0	0	0	0	0	0	0	2	0	0	0	0	0	0	1	0	0	0	0	0	0	0	0	20	0	0	0	1	0	0	0	0	0	0	1	0	0	0	0	0	0	0	1	0	0	0	0
2	69	7	0	1	0	0	0	0	0	2	0	0	0	0	0	0	1	0	0	0	0	0	0	0	2	20	0	0	0	0	0	0	1	0	0	0	1	0	0	0	0	0	0	0	1	0	0	1	0
2	89	7	0	1	0	0	0	0	0	1	0	0	0	0	0	1	0	0	0	0	0	0	0	0	4	0	0	0	0	0	0	0	1	0	0	0	1	0	0	0	0	0	0	0	0	0	0	0	0
1	24	17	0	1	0	0	0	0	0	4	0	0	0	0	0	1	0	0	0	0	0	10	1	0	0	15	1	0	2	5	4	0	0	0	0	1	0	1	0	0	0	0	0	1	0	0	0	1	1
1	63	14	0	1	0	0	0	0	0	4	0	0	0	0	0	1	0	0	0	0	0	2	1	0	2	0	0	0	0	0	1	0	1	0	0	0	0	0	0	0	0	0	0	0	1	0	1	1	0
2	59	12	0	0	0	0	0	0	0	4	0	0	0	0	0	1	0	0	0	0	0	0	1	0	4	0	0	0	0	0	0	0	1	0	0	0	0	0	0	0	0	0	0	0	1	0	0	0	0
1	60	11	0	0	0	0	0	0	0	4	0	0	0	0	0	1	0	0	0	0	0	0	0	0	0	20	0	0	0	0	0	0	0	0	0	0	1	0	0	0	0	0	0	0	1	0	0	0	0
2	57	8	0	0	0	0	0	0	0	4	0	0	0	0	0	1	0	0	0	0	0	0	1	0	4	0	0	0	0	0	0	0	0	0	0	0	0	0	0	0	0	0	0	0	1	0	0	0	0
1	57	8	0	1	0	0	0	0	0	5	0	0	0	0	0	1	0	0	0	0	0	0	0	0	2	0	0	0	0	0	0	0	0	0	0	1	0	0	0	0	0	0	0	0	1	0	1	1	0
1	22	12	0	0	0	0	0	0	0	5	0	0	0	0	0	1	0	0	0	0	0	10	0	0	0	20	0	0	0	0	4	0	0	1	1	1	0	0	0	0	0	0	0	1	0	0	0	0	1
2	54	10	0	1	0	0	0	0	0	5	0	0	0	0	0	1	0	0	0	0	0	0	0	0	4	20	0	0	0	0	0	0	0	0	0	1	0	0	0	0	0	0	0	0	1	0	0	0	0
1	55	8	0	0	0	0	0	0	0	4	0	0	0	0	0	0	0	0	0	0	0	0	1	0	0	0	0	0	0	0	0	0	0	0	0	0	1	0	0	0	0	0	0	0	1	0	0	0	0
2	53	11	0	0	0	0	0	0	0	4	0	0	0	0	0	0	0	0	0	0	0	0	1	0	1	0	0	0	0	0	0	0	0	0	0	0	0	0	0	0	0	0	0	0	1	0	0	0	0
2	75	7	0	1	0	0	0	0	0	1	0	0	0	0	0	1	0	0	0	0	0	0	0	0	5	0	0	0	0	0	0	0	0	0	0	0	1	0	0	0	0	0	0	0	1	0	0	1	0
1	62	7	0	0	0	0	3	1	0	7	0	0	0	0	0	0	0	0	0	0	0	0	0	0	4	20	0	0	0	0	0	0	0	0	0	0	0	0	0	0	0	0	0	0	0	0	0	0	0
2	56	7	0	0	0	0	3	1	0	7	0	0	0	0	0	0	0	0	0	0	0	0	0	0	4	0	0	0	0	0	0	0	0	0	0	0	0	0	0	0	0	0	0	0	0	0	0	0	0
1	24	11	0	0	0	0	0	0	0	4	0	0	0	0	0	0	0	0	0	0	0	14	1	0	3	0	0	0	0	0	0	0	1	1	0	1	0	0	0	0	0	0	0	0	0	0	0	0	0
1	25	11	0	0	0	0	0	0	0	4	0	0	0	0	0	0	0	0	0	0	0	28	0	0	0	0	0	0	0	0	0	0	1	1	0	1	1	0	0	0	0	0	0	0	0	0	0	0	0
2	52	7	0	0	0	0	0	0	0	4	0	0	0	0	0	0	0	0	0	0	0	0	1	0	0	0	0	0	0	0	0	0	1	0	0	0	1	0	0	0	0	0	0	0	0	0	0	0	0
1	36	11	0	1	0	0	0	0	0	4	0	0	0	0	0	0	0	0	0	0	1	0	1	0	0	10	0	0	0	8	15	0	0	0	0	0	0	0	0	0	0	0	0	0	1	1	0	0	1
2	84	10	0	0	0	0	0	0	0	2	0	0	0	0	0	1	0	0	0	0	1	0	0	1	4	0	0	0	0	0	0	0	0	0	0	0	1	0	0	0	1	0	0	0	0	0	0	1	0
1	65	7	0	0	0	0	0	0	0	5	0	0	0	0	0	0	0	0	0	0	0	0	1	0	4	0	0	0	0	0	0	0	0	0	0	0	0	0	0	0	0	0	0	1	0	0	0	1	0
2	58	10	0	0	0	0	0	0	0	5	0	0	0	0	0	0	0	0	0	0	0	0	1	0	4	0	0	0	0	0	0	0	0	0	0	0	0	0	0	0	0	0	0	0	0	0	0	1	0
1	47	8	0	0	2	2	0	0	1	2	0	0	0	0	0	0	0	0	0	0	0	0	1	0	0	20	0	0	0	0	0	0	0	1	1	1	0	0	0	0	0	0	0	0	0	0	0	0	0
2	35	11	0	0	2	2	0	0	1	2	0	0	0	0	0	0	0	0	0	0	0	0	1	0	0	0	0	0	0	0	0	0	0	0	0	0	0	0	0	0	0	0	0	0	0	0	0	0	0
1	73	7	0	1	0	0	0	0	0	5	0	0	0	0	1	0	0	0	0	0	0	0	1	0	1	20	0	0	0	0	2	0	0	0	0	0	0	0	0	0	0	0	0	0	1	0	0	1	0
1	30	12	0	1	0	0	0	0	0	5	0	0	0	0	1	0	0	0	0	0	0	10	1	0	0	20	0	0	0	0	3	0	1	0	0	1	0	0	0	0	0	0	0	1	1	0	0	0	0
1	66	10	0	0	1	1	0	0	0	5	0	0	0	0	1	0	0	0	0	0	0	5	1	0	2	50	0	0	0	0	2	0	0	0	0	0	0	0	0	0	1	0	0	0	1	0	0	0	0
1	26	11	0	1	1	1	0	0	0	5	0	0	0	0	1	0	0	1	0	0	0	3	1	0	4	0	0	0	2	0	0	0	1	1	1	1	0	0	0	0	0	0	0	0	1	0	1	1	1
2	55	8	0	0	1	1	0	0	0	5	0	0	0	0	1	0	0	0	0	0	0	0	1	0	0	10	0	0	0	0	0	0	1	0	0	0	1	0	0	0	0	0	0	1	1	0	0	1	1
2	28	11	0	0	1	1	0	0	0	5	0	0	0	0	1	0	0	0	0	0	0	1	1	0	5	15	0	0	2	0	0	0	1	0	0	0	0	0	0	0	0	0	0	0	1	0	1	1	1
1	53	11	0	0	0	0	0	0	0	2	0	0	0	1	0	0	0	0	0	0	0	0	1	0	0	0	0	0	0	1	1	0	1	1	1	1	0	0	0	0	0	0	0	0	1	0	0	0	0
1	24	16	1	0	0	0	0	0	0	4	0	0	0	1	0	0	0	1	0	0	0	4	1	0	5	0	0	0	2	4	10	0	1	0	0	0	0	1	0	0	0	0	0	1	1	1	0	0	0
1	49	13	0	1	0	0	0	0	0	4	0	0	0	1	0	0	0	0	0	0	1	4	1	0	4	0	0	0	1	0	0	0	1	0	1	1	0	0	0	0	0	0	0	1	1	0	0	0	1
1	20	12	1	0	0	0	0	0	0	4	0	0	0	1	0	0	0	1	0	0	0	40	1	0	7	0	0	1	3	4	7	0	0	0	0	0	0	1	0	0	0	0	0	0	0	0	0	0	0
2	51	17	0	1	0	0	0	0	0	4	0	0	0	1	0	0	0	0	0	0	1	5	1	0	5	0	0	1	1	1	2	0	1	0	0	0	0	0	0	0	0	0	0	1	1	0	0	0	1
2	64	11	0	0	0	0	0	0	0	2	0	0	0	0	0	1	0	0	0	0	0	4	1	0	8	0	0	1	0	0	7	0	1	0	0	0	0	0	0	0	0	0	0	0	0	0	0	0	0
2	68	13	0	0	0	0	0	0	0	3	0	0	0	0	0	1	0	0	0	0	0	0	1	0	0	0	0	0	1	0	2	0	0	0	0	0	0	0	0	0	0	0	0	0	1	0	0	1	0
2	55	14	0	0	0	0	0	0	0	3	0	0	0	0	1	0	0	0	0	0	0	6	1	0	2	0	0	0	0	0	1	0	0	0	0	0	0	0	0	0	0	0	0	0	1	0	0	0	0
2	42	14	0	0	0	0	0	0	1	2	0	0	0	0	1	0	0	0	0	0	0	0	1	0	0	20	0	0	0	2	2	0	0	1	1	1	0	0	0	0	0	0	0	0	1	0	0	0	0
2	20	12	0	0	0	0	0	0	1	2	0	0	0	0	1	0	0	0	0	0	0	20	1	0	1	0	0	0	1	4	5	0	0	1	1	1	0	0	0	0	0	0	0	0	0	0	1	1	0
2	66	10	0	0	0	0	0	1	0	3	0	0	0	0	1	0	0	0	0	0	0	0	0	0	0	10	0	0	0	0	0	0	0	0	0	0	1	0	0	0	0	0	0	0	0	0	0	0	0
2	28	15	0	1	0	0	0	1	0	3	0	0	0	0	1	0	0	0	0	0	0	3	0	0	0	20	0	0	0	1	3	0	1	0	0	0	0	0	0	0	0	0	0	0	0	0	0	0	0
1	57	11	0	0	0	0	0	0	0	4	0	0	1	0	0	0	0	1	0	0	1	6	1	0	5	0	0	1	0	0	2	0	1	1	1	1	0	0	0	0	1	0	0	0	1	0	0	0	0
2	55	13	0	0	0	0	0	0	0	4	0	0	1	0	0	0	0	0	0	0	0	10	1	0	5	0	0	0	0	0	5	0	1	0	0	0	1	0	0	0	0	0	0	0	0	0	0	0	0
2	25		0	0	0	0	0	0	0	4	0	0	1	0	0	0	0	1	0	0	0	40	1	0	4	0	0	0	2	8	20	0	1	1	1	1	0	1	1	0	0	0	0	0	0	0	0	0	0
2	24	16	1	0	0	0	0	0	0	4	0	0	1	0	0	0	0	1	0	0	0	8	1	0	4	0	0	0	0	2	20	0	1	0	0	0	0	1	1	0	0	0	0	0	0	0	0	0	0
1	35	17	0	0	0	0	1	0	0	2	0	0	1	0	0	0	0	0	0	0	0	8	1	0	4	5	0	0	2	1	0	0	0	0	0	0	0	0	0	0	0	0	0	1	1	0	0	0	0
2	35	14	0	0	0	0	1	0	0	2	0	0	1	0	0	0	0	0	0	0	0	40	1	0	4	0	1	0	3	2	1	0	0	0	0	0	0	0	0	0	0	0	0	1	1	0	0	0	1
1	63	10	0	1	0	0	0	0	0	2	0	0	1	0	0	0	0	0	0	0	0	0	0	0	0	20	0	0	0	0	0	0	0	0	0	0	0	0	0	0	0	0	0	0	1	0	0	0	0
2	61	12	0	0	0	0	0	0	0	2	0	0	1	0	0	0	0	0	0	0	0	0	1	0	4	10	0	0	1	0	3	0	0	0	0	0	0	0	0	0	0	0	0	0	1	0	0	0	0
1	56	14	0	0	0	0	0	0	0	4	0	0	1	0	0	0	0	0	0	0	0	1	1	0	1	0	0	0	0	0	2	0	1	0	0	0	0	0	0	0	0	0	0	1	1	0	1	1	0
2	54	12	0	1	0	0	0	0	0	4	0	0	1	0	0	0	0	0	0	0	0	30	1	0	0	0	0	0	1	1	3	0	1	1	0	1	0	0	0	0	0	0	0	0	1	1	1	1	1
1	39	18	0	1	0	1	0	0	0	2	0	0	1	0	0	0	0	0	0	0	0	70	1	0	0	0	1	0	1	1	1	0	1	0	0	1	0	0	0	0	0	0	0	0	0	0	0	0	0
2	36	17	0	0	0	1	0	0	0	2	0	0	1	0	0	0	0	0	0	0	0	6	1	0	1	0	0	0	3	2	1	0	1	0	1	0	0	0	0	0	0	0	0	0	0	0	0	0	0
1	87	16	0	0	0	0	0	0	0	2	0	0	1	0	0	0	0	0	0	0	0	1	1	0	0	12	0	0	0	0	5	0	0	0	0	0	1	0	1	0	0	0	0	0	1	0	0	1	0
2	74	16	0	0	0	0	0	0	0	2	0	0	1	0	0	0	0	0	0	0	0	15	1	0	0	0	0	0	0	0	1	0	0	0	0	0	0	0	0	0	0	0	0	0	1	0	0	1	0
1	45	11	0	0	0	0	0	0	1	4	0	0	0	0	0	0	1	0	0	0	0	0	1	0	4	20	0	0	0	0	1	0	0	0	0	0	0	0	0	0	0	0	0	0	0	0	0	0	0
1	18	9	0	1	0	0	0	0	1	4	0	0	0	0	0	0	1	1	0	0	0	10	1	0	4	0	0	0	0	5	1	0	0	0	0	0	1	1	1	0	0	0	0	1	0	0	0	0	0
2	49	13	0	0	0	0	0	0	1	4	0	0	0	0	0	0	1	0	0	0	0	8	1	0	4	0	0	0	0	0	0	0	1	0	0	0	1	0	0	0	0	0	0	0	1	0	0	0	0
2	23	14	1	0	0	0	0	0	1	4	0	0	0	0	0	0	1	1	0	1	0	8	1	0	0	0	0	0	0	2	7	0	1	0	1	0	0	1	1	0	1	0	0	0	0	0	0	0	0
2	22	12	1	0	0	0	0	0	1	4	0	0	0	0	0	0	1	1	0	0	0	40	1	0	0	10	0	0	0	0	5	0	0	0	1	1	0	1	1	1	0	0	0	0	0	0	0	0	0
1	72	9	0	0	0	0	0	0	0	2	0	0	0	0	0	0	1	0	0	0	0	0	0	0	1	0	0	0	0	0	0	0	0	0	0	0	1	0	0	0	0	0	0	0	0	0	0	0	0
2	71	7	0	0	0	0	0	0	0	2	0	0	0	0	0	0	1	0	0	0	0	0	0	0	1	0	0	0	0	0	0	0	0	0	0	0	0	0	0	0	0	0	0	0	0	0	0	0	0
1	55	10	0	1	0	0	0	0	0	4	0	0	0	0	0	1	0	0	0	0	0	0	1	0	0	15	0	0	0	0	0	0	0	1	1	1	1	0	0	0	0	0	0	0	1	0	0	0	0
2	56	8	0	1	0	0	0	0	0	4	0	0	0	0	0	1	0	0	0	0	0	0	1	0	3	0	0	0	0	0	0	0	0	0	0	0	1	0	0	0	0	0	0	0	1	0	0	0	0
1	47	14	0	0	0	0	0	1	1	2	0	0	0	0	0	1	0	0	0	0	0	4	1	0	0	0	0	0	1	5	5	0	0	1	1	1	0	0	0	0	0	0	0	0	0	0	0	0	0
2	43	14	1	1	0	0	0	1	1	2	0	0	0	0	0	1	0	1	0	0	0	7	1	0	1	0	0	0	1	5	2	0	0	1	1	1	0	0	0	0	0	0	0	0	0	0	0	0	0
2	18	10	1	0	0	0	0	1	1	2	0	0	0	0	0	1	0	1	0	0	0	4	1	0	0	2	0	0	2	4	10	0	0	0	0	0	0	0	0	0	0	0	0	0	0	0	0	0	0
2	75	7	0	0	0	0	0	0	0	4	0	0	0	0	0	1	0	0	0	0	0	0	1	0	4	0	0	0	0	0	0	0	0	0	0	0	1	0	0	0	0	0	0	0	1	0	0	1	0
1	55	11	0	1	0	0	0	0	0	4	0	0	0	0	0	1	0	0	0	0	0	2	1	0	4	0	0	0	1	2	3	0	1	1	1	1	0	0	0	0	0	0	0	0	1	0	0	0	0
2	51	14	0	1	0	0	0	0	0	4	0	0	0	0	0	1	0	0	0	0	0	2	1	0	4	0	0	0	1	3	2	0	1	0	0	0	0	0	0	0	0	0	0	0	1	0	0	1	0
1	51	13	0	0	0	0	0	0	0	4	0	0	0	0	0	1	0	0	0	0	0	40	1	0	0	0	0	0	0	0	0	0	0	0	0	0	1	0	0	0	0	0	0	0	0	0	1	1	0
1	20	13	1	1	0	0	0	0	0	4	0	0	0	0	0	1	0	1	0	0	0	28	1	0	0	0	0	0	1	2	3	0	0	0	0	0	0	1	1	0	0	0	0	0	0	0	0	0	0
2	48	16	0	1	0	0	0	0	0	4	0	0	0	0	0	1	0	0	0	0	0	10	1	0	0	0	1	0	0	0	2	0	1	1	1	1	0	0	0	0	0	0	0	0	1	0	1	1	0
1	36	11	0	0	0	0	0	1	0	2	0	0	0	0	0	0	1	0	1	1	0	10	1	1	0	0	0	0	1	1	0	0	0	1	0	1	0	0	0	0	0	0	0	1	1	0	0	1	0
2	34	12	0	0	0	0	0	1	0	2	0	0	0	0	0	0	1	0	0	0	0	6	1	0	4	0	0	0	0	0	0	0	1	0	0	0	0	0	0	0	0	0	0	0	0	0	0	0	0
1	68	12	0	0	0	0	0	0	0	2	0	0	0	0	0	0	1	0	0	0	0	0	1	0	0	15	0	0	0	0	0	0	0	0	0	0	0	0	0	0	0	0	0	0	1	0	0	0	0
2	67	12	0	0	0	0	0	0	0	2	0	0	0	0	0	0	1	0	0	0	0	0	1	0	1	0	0	0	0	0	0	0	0	0	0	0	1	0	0	0	0	0	0	0	1	0	0	0	0
1	55	14	0	1	0	0	0	0	0	1	0	0	0	0	0	1	0	0	0	0	0	7	1	0	0	20	0	0	0	1	1	0	0	0	0	0	0	0	0	0	0	0	0	1	1	1	0	1	0
1	32	11	0	0	1	2	1	0	0	8	0	0	0	0	0	0	0	0	0	0	0	2	1	0	0	0	0	0	0	0	0	0	0	1	1	0	0	1	1	0	0	0	0	0	0	0	0	1	0
2	58	8	0	1	1	2	1	0	0	8	0	0	0	0	0	0	0	0	0	0	0	4	1	0	4	0	0	1	0	0	6	0	1	0	0	0	0	0	0	0	0	0	0	0	0	0	0	0	1
2	28	12	0	0	1	2	1	0	0	8	0	0	0	0	0	0	0	0	0	0	0	2	1	0	0	0	0	0	0	0	0	0	0	0	0	0	0	0	1	0	0	0	0	0	1	0	0	0	0
1	43	12	0	1	0	0	1	1	0	2	0	0	0	0	0	0	0	0	0	0	0	2	1	0	2	20	0	0	0	1	0	0	1	1	1	1	0	1	0	0	0	0	0	0	0	0	0	1	0
2	41	11	0	0	0	0	1	1	0	2	0	0	0	0	0	0	0	0	0	0	0	10	1	0	3	10	0	0	0	0	0	0	1	1	0	1	0	0	0	0	0	0	0	0	0	0	0	0	0
1	64	10	0	0	0	0	0	0	0	2	0	0	0	0	0	0	0	0	0	0	0	0	0	0	0	30	0	0	0	0	3	0	0	1	1	1	0	0	0	0	1	0	0	0	0	0	0	0	0
2	62	7	0	0	0	0	0	0	0	2	0	0	0	0	0	0	0	0	0	0	0	0	0	0	0	0	0	0	0	0	0	0	0	0	0	0	0	0	0	0	0	0	0	0	0	0	0	1	0
1	40	11	0	0	0	0	1	2	2	2	0	0	0	0	0	0	0	0	0	0	0	0	1	0	0	20	0	0	0	0	0	0	0	1	1	1	0	0	0	0	0	0	0	0	1	0	0	0	0
1	17	9	1	0	0	0	1	2	2	2	0	0	0	0	0	0	0	1	0	0	0	15	1	0	0	0	0	0	0	5	3	0	0	0	0	0	0	0	0	0	0	0	0	0	0	0	0	0	0
2	40	8	0	0	0	0	1	2	2	2	0	0	0	0	0	0	0	0	0	0	0	0	1	0	0	10	0	0	0	0	0	0	0	0	0	0	0	0	0	0	0	0	0	0	1	0	0	0	0
1	73	12	0	1	0	0	0	0	0	2	0	0	0	0	0	0	0	0	0	0	0	0	0	0	4	20	0	0	0	0	1	0	1	0	0	0	0	0	0	0	0	0	0	1	1	0	1	1	0
2	69	7	0	1	0	0	0	0	0	2	0	0	0	0	0	0	0	0	0	0	0	0	1	0	4	0	0	0	0	0	2	0	1	0	0	0	1	0	0	0	0	0	0	0	1	0	0	1	0
1	70	12	0	0	0	0	0	0	0	3	0	0	0	0	0	0	0	0	0	0	0	0	1	0	0	25	0	0	0	0	1	0	0	0	0	0	0	0	0	0	1	0	0	0	1	0	0	1	0
2	68	11	0	0	0	0	0	0	0	3	0	0	0	0	0	0	0	0	0	0	0	0	0	0	0	15	0	0	0	0	1	0	1	0	0	0	0	0	0	0	1	0	0	0	1	0	0	1	0
1	51	11	0	0	0	0	0	1	1	6	0	0	0	0	0	0	0	0	0	1	0	1	1	1	4	30	0	0	0	0	0	0	1	1	1	1	0	0	0	0	0	0	0	0	0	0	0	0	0
2	48	11	0	0	0	0	0	1	1	6	0	0	0	0	0	0	0	0	0	0	0	1	1	0	4	0	0	0	0	0	0	0	1	0	0	0	0	0	0	0	0	0	0	0	0	0	0	0	0
2	18	11	1	0	0	0	0	1	1	6	0	0	0	0	0	0	0	1	0	0	0	3	1	0	4	0	0	0	0	8	8	0	1	0	0	0	0	0	0	0	0	0	0	0	0	0	0	0	0
1	49	8	0	1	0	0	1	2	0	2	0	0	0	0	0	0	0	0	0	0	0	0	1	0	0	0	0	0	0	0	0	0	0	1	1	1	1	0	0	0	0	0	0	0	1	0	0	0	0
2	48	11	0	1	0	0	1	2	0	2	0	0	0	0	0	0	0	0	0	0	0	0	1	0	0	0	0	0	0	0	0	0	0	0	0	1	0	0	0	0	0	0	0	0	1	0	0	1	0
2	56	12	0	0	0	0	0	0	0	4	0	0	0	0	0	0	0	0	0	0	0	22	1	0	0	20	0	0	0	2	2	0	1	0	0	0	0	0	0	0	0	0	0	0	0	0	0	0	0
1	22	9	0	0	0	0	0	0	1	4	0	0	0	0	0	0	0	0	0	0	0	15	1	0	0	5	0	0	0	0	5	1	1	0	0	0	0	0	0	0	0	0	0	0	0	0	0	0	0
1	17	9	0	0	0	0	0	0	1	4	0	0	0	0	0	0	0	0	0	0	0	6	1	0	4	0	0	0	0	0	0	0	1	0	0	0	0	0	0	0	0	0	0	0	0	0	0	1	0
2	43	13	0	0	0	0	0	0	1	4	0	0	0	0	0	0	0	0	0	0	0	11	1	0	5	0	0	0	0	0	3	0	0	0	0	0	0	0	0	0	1	1	0	0	1	0	0	0	0
1	54	13	0	0	0	0	0	0	0	4	0	0	0	1	0	0	0	0	0	0	0	5	1	0	2	0	0	0	0	1	1	0	1	0	0	0	0	0	0	0	1	0	0	0	0	0	0	0	0
2	52	13	0	0	0	0	0	0	0	4	0	0	0	1	0	0	0	0	0	1	0	55	1	0	3	0	0	0	0	2	3	0	1	0	0	1	0	0	0	0	0	0	0	0	0	0	0	0	0
1	60	12	0	0	0	0	1	0	0	4	0	0	0	1	0	0	0	0	0	0	0	10	1	0	4	0	0	0	0	0	0	0	0	0	0	0	0	0	0	0	0	0	0	0	1	0	1	1	0
2	58	8	0	0	0	0	1	0	0	4	0	0	0	1	0	0	0	0	0	0	0	2	1	0	3	5	0	0	0	0	1	0	1	0	0	0	0	0	0	0	0	0	0	0	0	0	0	0	0
2	70	16	0	0	0	0	0	0	0	1	0	0	0	1	0	0	0	0	0	0	1	0	0	0	8	0	0	1	4	1	6	0	1	0	0	0	0	1	0	0	1	0	0	0	1	0	0	0	0
2	78	10	0	0	0	0	0	0	0	1	0	0	0	1	0	0	0	0	0	0	1	0	0	0	4	10	0	0	0	0	4	0	0	0	0	0	1	0	0	0	0	0	0	0	1	0	0	0	0
1	18	8	1	0	0	0	0	0	1	5	0	0	0	0	0	1	0	1	0	0	0	1	1	0	3	20	0	0	0	0	10	0	1	0	0	0	0	1	0	0	0	0	0	0	0	0	0	0	0
2	59	11	0	0	0	0	0	0	1	5	0	0	0	0	0	1	0	0	0	0	1	0	1	0	0	20	0	0	0	0	0	0	1	0	0	0	0	0	0	0	0	0	0	0	1	0	0	0	0
2	22	9	0	1	0	0	0	0	1	5	0	0	0	0	0	1	0	0	0	0	0	4	1	0	0	20	0	0	0	0	4	0	1	1	0	1	0	1	0	0	0	0	0	0	0	0	0	0	0
1	69	16	0	1	0	0	0	0	0	3	0	0	0	1	0	0	0	0	0	0	1	0	1	0	1	0	0	0	0	4	1	0	0	0	0	0	0	0	0	0	0	0	0	1	1	1	0	1	0
1	38	21	0	0	0	0	0	1	0	2	0	0	0	1	0	0	0	0	0	0	0	20	1	0	5	0	0	1	2	5	5	0	1	0	0	0	0	0	0	0	0	0	0	0	0	0	1	0	0
2	37	17	0	0	0	0	0	1	0	2	0	0	0	1	0	0	0	0	0	0	1	7	1	0	10	0	0	0	2	0	2	0	1	0	1	0	0	0	0	0	0	0	0	0	0	0	1	0	0
2	73	18	0	1	0	0	0	0	0	1	0	0	0	1	0	0	0	0	0	0	0	0	1	1	0	0	1	1	1	0	10	0	0	0	0	0	0	0	0	0	0	0	0	0	1	0	1	1	0
2	33	10	0	0	0	0	1	1	1	3	0	0	0	0	0	0	1	0	0	0	0	0	1	0	4	0	0	0	0	0	0	0	0	0	0	0	0	0	0	0	0	0	0	0	0	0	0	0	0
1	68	13	0	0	0	0	0	0	0	4	0	0	0	0	0	0	1	0	0	0	0	6	1	0	4	0	0	0	0	0	0	0	1	0	0	0	0	0	0	0	0	0	0	0	1	0	0	0	0
2	69	11	0	1	0	0	0	0	0	4	0	0	0	0	0	0	1	0	0	0	0	0	1	0	12	10	0	0	0	0	0	0	1	0	0	0	1	0	0	0	0	0	0	0	0	0	0	0	0
1	38	13	0	1	0	0	1	1	0	2	0	0	0	0	0	0	1	0	0	0	0	5	1	0	3	0	0	0	0	0	0	0	1	1	1	1	0	0	0	0	0	0	0	1	1	1	1	1	0
2	38	14	0	0	0	0	1	1	0	2	0	0	0	0	0	0	1	0	0	0	0	30	1	0	4	0	0	0	0	0	0	0	1	1	0	1	0	0	0	0	0	0	0	0	1	0	0	1	0
1	57	11	0	0	0	0	0	0	0	2	0	0	0	0	0	0	0	0	0	0	0	0	0	0	0	20	0	0	0	0	1	0	1	1	1	1	0	0	0	0	0	0	0	0	1	0	0	0	0
2	54	8	0	0	0	0	0	0	0	2	0	0	0	0	0	0	0	0	0	0	0	0	0	0	2	0	0	0	0	0	1	0	1	1	1	1	0	0	0	0	0	0	0	0	1	0	0	0	0
1	61	11	0	1	0	0	0	0	0	2	0	0	0	0	0	0	0	0	0	0	0	3	0	0	3	0	0	0	0	0	0	0	1	0	0	0	0	0	0	0	0	0	0	0	1	0	0	0	0
2	58	8	0	0	0	0	0	0	0	2	0	0	0	0	0	0	0	0	0	0	0	0	0	0	3	0	0	0	0	0	0	0	1	1	1	1	0	0	0	0	0	0	0	0	1	0	0	0	0
1	68	12	0	0	0	0	0	0	0	3	0	0	0	0	0	0	0	0	0	0	0	0	0	0	4	0	0	1	1	0	3	0	1	0	0	0	0	0	0	0	0	0	0	0	1	0	0	0	0
2	60	11	0	0	0	0	0	0	0	3	0	0	0	0	0	0	0	0	0	0	1	5	0	0	4	0	0	1	0	0	1	0	1	1	1	1	0	1	0	0	0	0	0	0	1	0	0	0	0
1	61	11	0	1	0	0	0	0	0	2	0	0	0	0	0	0	0	0	0	0	0	0	1	0	4	20	0	0	0	0	0	0	1	0	0	0	0	0	0	0	0	0	0	1	1	0	0	0	0
2	63	11	0	0	0	0	0	0	0	2	0	0	0	0	0	0	0	0	0	0	0	0	1	0	4	0	0	0	0	0	0	0	1	0	0	0	0	0	0	0	0	0	0	1	1	0	0	0	0
1	39	11	0	0	0	0	1	0	1	2	0	0	0	0	0	0	0	0	0	0	0	2	1	0	2	0	0	0	0	1	1	0	0	1	1	1	0	0	0	0	1	0	0	0	0	0	0	0	0
2	40	13	0	0	0	0	1	0	1	2	0	0	0	0	0	0	0	0	0	0	0	4	1	0	2	0	0	0	0	1	1	0	0	0	0	0	0	0	0	0	1	0	0	0	0	0	0	0	0
1	52	11	0	0	0	0	0	0	0	2	0	0	0	0	0	0	0	0	0	0	0	0	1	0	0	20	0	0	0	0	0	0	0	0	0	0	0	0	0	0	0	0	0	0	0	0	0	0	0
2	55	8	0	0	0	0	0	0	0	2	0	0	0	0	0	0	0	0	0	0	0	0	1	0	10	20	0	0	0	0	0	0	0	0	0	0	1	0	0	0	0	0	0	0	0	0	0	1	0
2	58	7	0	0	0	0	0	0	0	2	0	0	0	0	0	0	0	0	0	0	0	0	0	0	4	0	0	0	0	0	0	0	1	0	0	0	0	0	0	0	0	0	0	0	0	0	0	0	0
1	71	7	0	0	0	0	0	0	1	2	0	0	0	0	0	0	0	0	0	0	0	0	0	0	4	20	0	0	0	0	0	0	0	0	0	0	0	0	0	0	0	0	0	0	0	0	0	0	0
2	56	8	0	0	0	0	0	0	1	2	0	0	0	0	0	0	0	0	0	0	0	0	1	0	4	0	0	0	0	0	0	0	1	0	0	0	0	0	0	0	0	0	0	0	0	0	0	0	0
1	42	7	0	0	0	0	0	3	2	2	0	0	0	0	0	0	0	0	0	0	1	0	1	1	0	20	0	0	0	0	2	0	0	0	0	0	0	0	0	0	0	0	0	0	0	0	0	0	0
1	19	12	0	0	0	0	0	3	2	2	0	0	0	0	0	0	0	0	0	0	0	0	1	0	0	15	0	0	0	0	10	1	1	0	0	0	0	0	0	0	0	0	0	0	0	0	0	0	0
2	38	7	0	0	0	0	0	3	2	2	0	0	0	0	0	0	0	0	0	0	1	0	1	0	0	0	0	0	0	0	0	0	1	0	0	0	0	0	0	0	0	0	0	0	0	0	0	0	0
2	17	10	0	0	0	0	0	3	2	2	0	0	0	0	0	0	0	0	0	0	0	0	1	0	4	0	0	0	2	0	6	0	0	0	0	0	0	0	0	0	0	0	0	0	0	0	0	0	0
1	76	11	0	1	0	0	0	0	0	1	0	0	0	0	0	0	0	0	0	0	0	0	1	0	2	0	0	0	0	0	1	0	1	0	0	0	0	0	0	0	0	0	0	1	1	1	1	1	1
1	79	7	0	1	0	0	0	0	0	4	0	0	0	1	0	0	0	0	0	0	0	0	0	0	4	0	0	0	0	0	0	0	0	0	0	0	0	0	0	0	0	0	0	0	0	0	0	0	0
1	51	11	0	0	0	0	0	0	0	4	0	0	0	1	0	0	0	0	0	0	0	0	1	0	0	20	0	0	0	0	0	0	0	0	0	0	0	0	0	0	0	0	0	0	0	0	0	0	0
2	73	7	0	0	0	0	0	0	0	4	0	0	0	1	0	0	0	0	0	0	0	0	0	0	4	0	0	0	0	0	0	0	0	0	0	0	0	0	0	0	0	0	0	0	0	0	0	0	0
2	65	14	0	0	0	0	0	0	0	4	0	0	0	1	0	0	0	0	0	0	0	0	1	0	4	0	0	0	0	0	0	0	1	0	0	0	1	0	0	0	0	0	0	0	1	0	0	0	0
2	36	17	0	0	0	1	1	0	0	4	0	0	0	0	0	1	0	0	1	1	0	10	1	0	3	0	0	0	0	0	0	0	1	0	0	0	0	0	0	0	0	0	0	0	0	0	0	0	0
1	60	11	0	0	0	1	1	0	0	4	0	0	0	0	0	1	0	0	0	0	0	0	1	0	2	0	0	0	0	0	0	0	0	0	0	0	1	0	0	0	0	0	0	0	0	0	0	0	0
2	57	8	0	0	0	1	1	0	0	4	0	0	0	0	0	1	0	0	0	1	0	0	1	0	4	20	0	0	0	0	0	0	1	1	0	1	0	0	0	0	0	0	0	0	0	0	0	0	0
2	81	7	0	1	0	0	0	0	0	2	0	0	0	0	0	0	1	0	0	0	0	0	1	0	1	0	0	1	0	0	0	0	1	0	0	0	0	0	0	0	0	0	0	0	0	0	0	1	0
1	85	10	0	1	0	0	0	0	0	2	0	0	0	0	0	0	1	0	0	0	0	0	1	0	1	0	0	0	0	0	5	0	1	0	0	0	1	0	0	0	0	0	0	0	0	0	0	1	0
2	65	14	0	1	0	0	0	0	0	1	0	0	0	0	0	1	0	0	0	0	0	0	1	0	4	0	0	0	2	0	1	0	1	0	0	0	1	0	0	0	0	0	0	0	1	0	1	1	0
1	71	11	0	1	0	0	0	0	0	4	0	0	0	0	0	1	0	0	0	0	0	0	0	0	2	6	0	0	0	0	3	0	0	0	0	0	0	0	0	0	0	0	0	1	1	0	0	0	0
2	64	13	0	1	0	0	0	0	0	4	0	0	0	0	0	1	0	0	0	0	0	0	0	0	4	4	0	0	0	0	2	0	0	0	0	0	0	0	0	0	0	0	0	1	1	0	0	0	0
2	29	16	0	1	0	0	0	0	0	4	0	0	0	0	0	1	0	0	0	0	0	25	1	0	3	0	0	0	2	9	4	0	0	1	0	1	0	0	0	0	0	0	0	0	1	0	0	0	0
2	29	17	0	0	1	1	0	0	0	6	0	0	0	0	0	1	0	1	0	0	0	1	1	0	0	2	0	0	1	0	2	0	1	0	0	0	0	1	0	0	0	0	0	0	1	0	1	1	0
1	61	10	0	0	1	1	0	0	0	6	0	0	0	0	0	1	0	0	1	0	1	0	1	0	4	10	0	0	0	0	2	0	0	0	0	1	1	0	0	0	0	0	0	0	1	0	1	1	0
1	20	13	1	0	1	1	0	0	0	6	0	0	0	0	0	1	0	1	0	0	1	10	1	0	1	0	0	1	0	4	5	0	0	0	0	0	0	1	0	0	0	1	0	0	1	0	1	1	0
2	61	13	0	1	1	1	0	0	0	6	0	0	0	0	0	1	0	0	0	0	0	0	1	0	5	0	0	0	0	0	0	0	1	0	0	0	0	0	0	0	0	0	0	0	1	0	1	1	0
2	89	3	0	0	0	0	0	0	0	1	0	0	0	0	0	0	0	0	0	0	0	0	1	0	2	0	0	0	0	0	0	0	0	0	0	0	0	0	0	0	0	0	0	0	0	0	0	0	0
1	58	13	0	0	0	0	0	0	0	2	0	0	0	0	0	0	0	0	0	0	0	0	1	0	3	4	0	0	0	1	2	0	1	0	0	0	0	0	0	0	0	0	0	0	1	0	0	0	0
2	86	5	0	0	0	0	0	0	0	2	0	0	0	0	0	0	0	0	0	0	0	0	1	0	3	0	0	0	0	0	0	0	1	0	0	0	0	0	0	0	0	0	0	0	0	0	0	0	0
1	53	11	0	1	0	0	0	0	0	4	0	0	0	0	0	0	0	0	0	0	0	0	1	1	0	0	0	0	0	0	0	0	1	0	0	0	1	0	0	0	0	0	0	0	1	0	1	0	0
2	48	17	0	1	0	0	0	0	0	4	0	0	0	0	0	0	0	0	0	0	0	30	1	0	4	0	0	0	0	0	1	0	1	1	0	1	0	0	0	0	0	0	0	0	1	0	1	0	0
2	25	17	0	1	0	0	0	0	0	4	0	0	0	0	0	0	0	0	0	0	0	40	1	0	3	0	0	0	1	2	3	0	0	0	0	1	0	1	0	0	0	0	0	0	0	0	0	0	0
2	25	12	0	0	0	0	0	0	0	5	0	0	0	0	0	1	0	0	0	0	0	2	1	0	3	0	0	0	5	3	2	0	1	0	0	0	0	1	1	0	0	0	0	0	0	0	0	0	0
1	52	15	0	0	0	0	0	0	0	5	0	0	0	0	0	1	0	0	0	0	0	0	1	0	3	0	0	1	0	0	1	0	1	1	1	1	0	0	0	0	0	0	0	0	0	0	0	1	0
2	51	12	0	0	0	0	0	0	0	5	0	0	0	0	0	1	0	0	0	0	0	0	1	0	4	0	0	0	0	0	0	0	1	0	0	0	0	0	0	0	0	0	0	0	0	0	0	0	0
1	65	11	0	0	0	0	0	0	0	2	0	0	0	0	0	0	0	0	0	0	0	0	0	0	4	0	0	0	0	0	0	0	1	0	0	0	0	0	0	0	0	0	0	0	1	0	0	1	0
2	62	7	0	0	0	0	0	0	0	2	0	0	0	0	0	0	0	0	0	0	0	0	0	0	2	0	0	0	0	0	0	0	0	0	0	0	0	0	0	0	0	0	0	0	1	0	0	1	0
1	59	11	0	0	0	0	0	0	0	5	0	0	0	0	0	0	0	0	0	0	0	0	0	0	1	0	0	0	0	0	0	0	0	0	0	0	1	0	0	0	0	0	0	0	0	0	0	0	0
2	56	11	0	0	0	0	0	0	0	5	0	0	0	0	0	0	0	0	0	0	0	0	1	1	3	0	0	0	0	0	0	0	1	0	0	0	0	0	0	0	0	0	0	0	0	0	0	1	1
1	81	7	0	1	0	0	0	0	0	2	0	0	0	0	0	0	0	0	0	0	0	0	0	0	3	0	0	0	0	0	0	0	1	0	0	0	0	0	0	0	0	0	0	0	0	0	0	0	0
1	33	11	0	0	1	1	0	0	0	7	0	0	0	0	0	0	0	0	0	0	0	6	1	0	2	0	0	0	0	1	2	0	0	0	0	1	0	0	0	0	0	0	0	0	1	0	0	0	0
1	25	16	0	0	1	1	0	0	0	7	0	0	0	0	0	0	0	0	0	0	0	0	1	0	2	0	0	0	0	2	4	0	0	0	0	1	0	0	0	0	0	0	0	0	1	0	0	0	0
2	60	7	0	0	1	1	0	0	0	7	0	0	0	0	0	0	0	0	0	0	0	0	1	0	3	0	0	0	0	0	0	0	0	0	0	0	0	0	0	0	0	0	0	0	0	0	0	0	0
2		11	0	0	1	1	0	0	0	7	0	0	0	0	0	0	0	0	0	0	0	10	1	0	6	0	0	0	0	0	15	0	1	1	1	1	0	0	0	0	0	0	0	0	0	0	0	0	0
2	33	16	0	1	1	1	0	0	0	7	0	0	0	0	0	0	0	0	0	0	0	6	1	1	3	0	0	0	0	1	2	0	1	1	1	1	0	0	0	0	0	0	0	0	1	0	0	0	0
2	25	11	0	0	1	1	0	0	0	7	0	0	0	0	0	0	0	0	0	0	0	10	1	0	6	0	0	0	0	0	15	0	1	1	1	1	0	0	0	0	0	0	0	0	0	0	0	0	0
1	57	11	0	0	0	0	0	0	0	5	0	0	0	0	0	0	0	0	0	0	0	0	0	0	4	0	0	0	0	0	1	0	1	0	0	1	0	0	0	0	0	0	0	0	1	0	0	0	0
1	24	15	1	0	0	0	0	0	0	5	0	0	0	0	0	0	0	1	0	0	0	20	1	0	1	0	0	0	2	4	3	0	0	0	0	0	0	1	0	0	1	0	0	0	1	0	0	0	0
1	21	13	1	0	0	0	0	0	0	5	0	0	0	0	0	0	0	1	0	0	0	10	1	0	2	15	0	0	0	10	5	0	1	0	0	1	0	1	0	0	1	0	0	1	1	0	0	0	0
2	49	11	0	1	0	0	0	0	0	5	0	0	0	0	0	0	0	0	0	0	0	0	1	0	4	0	0	0	0	0	1	0	0	0	0	1	0	0	0	0	0	0	0	0	0	0	0	0	0
2	54	11	0	0	0	0	0	0	0	5	0	0	0	0	0	0	0	0	0	0	0	0	0	0	4	0	0	0	0	0	0	0	0	0	0	0	1	0	0	0	0	0	0	0	1	0	0	0	0
		11	0	1	0	0	0	0	0	2	0	0	0	0	0	0	0	0	0	0	0	0	1	0	6	0	0	0	0	0	0	0	1	0	0	0	0	0	0	0	0	0	0	0	1	0	0	0	0
2	68	10	0	0	0	0	0	0	0	2	0	0	0	0	0	0	0	0	0	0	0	0	1	0	4	0	0	0	0	0	0	0	1	0	0	0	0	0	0	0	0	0	0	1	1	0	0	0	0
1	24	11	0	0	0	0	0	0	1	4	1	0	0	0	0	0	0	0	0	0	0	30	1	0	0	20	0	0	2	1	2	0	1	0	0	1	0	0	0	0	0	0	0	0	1	0	0	1	0
1	16	8	1	0	0	0	0	0	1	4	1	0	0	0	0	0	0	1	0	0	0	30	1	0	1	0	0	0	2	0	3	0	1	0	0	0	0	1	0	0	1	0	0	0	0	0	0	1	0
2	45	8	0	0	0	0	0	0	1	4	1	0	0	0	0	0	0	0	0	0	0	0	1	1	0	0	0	0	0	0	0	0	1	0	0	0	1	0	0	0	0	0	0	0	1	0	0	0	0
2	26	16	0	1	0	0	0	0	1	4	1	0	0	0	0	0	0	0	0	0	0	45	1	0	4	0	0	0	0	0	1	0	1	1	0	1	0	1	0	0	1	0	0	1	1	0	0	0	0
1	53	11	0	0	0	0	0	0	0	7	0	0	0	0	0	0	0	0	0	1	0	2	0	0	2	0	0	0	0	0	1	0	0	0	0	1	0	0	0	0	0	0	0	0	1	0	1	1	0
2	51	14	0	0	0	0	0	0	0	7	0	0	0	0	0	0	0	0	0	0	0	0	0	0	4	0	0	0	0	0	1	0	1	0	0	0	1	0	0	0	0	0	0	0	1	0	1	1	0
2	21	17	1	1	0	0	0	0	0	7	0	0	0	0	0	0	0	1	0	0	0	14	1	0	1	0	0	0	0	2	2	0	0	0	0	0	0	1	1	0	0	0	0	0	1	0	0	1	1
2	84	7	0	0	0	0	0	0	0	7	0	0	0	0	0	0	0	0	0	0	0	0	0	0	1	0	0	0	0	0	0	0	1	0	0	0	1	0	0	0	0	0	0	0	0	0	0	1	0
2	57	11	0	1	0	0	0	0	1	2	0	0	0	0	0	0	0	0	0	0	0	0	1	0	4	0	0	0	0	0	2	0	1	0	0	0	0	0	0	0	0	0	0	0	1	0	0	0	0
2	78	5	0	0	0	0	0	0	0	1	0	0	0	0	0	0	0	0	0	0	0	0	0	0	4	0	0	0	0	0	0	0	1	0	0	0	1	0	0	0	0	0	0	0	1	0	0	0	0
1	62	11	0	0	0	0	0	0	0	2	0	0	0	0	0	0	1	0	0	0	0	10	1	0	0	0	0	0	0	0	0	1	0	1	1	1	1	0	0	0	0	0	0	1	1	0	1	1	0
2	57	18	0	0	0	0	0	0	0	2	0	0	0	0	0	0	1	0	0	0	0	2	1	0	0	0	0	0	0	0	10	0	0	0	1	1	0	0	0	0	0	0	0	1	1	0	1	1	0
1	86	7	0	1	0	0	0	0	0	1	0	0	0	0	0	0	1	0	0	0	0	0	0	0	0	10	0	0	0	0	0	0	0	0	0	0	0	0	0	0	0	0	0	0	0	0	0	0	0
1	51	13	0	1	0	0	0	0	1	4	0	0	0	0	0	0	0	0	0	0	0	0	1	0	4	0	0	0	0	0	0	0	0	1	1	1	0	0	0	0	0	0	0	0	1	0	0	0	1
1	21	14	0	0	0	0	0	0	1	4	0	0	0	0	0	0	0	0	0	0	0	10	1	0	0	0	0	0	0	0	0	0	0	0	0	0	0	1	0	0	0	0	0	0	0	0	0	0	0
2	44	13	0	0	0	0	0	0	1	4	0	0	0	0	0	0	0	0	0	0	0	0	1	0	1	20	0	0	0	0	1	0	0	1	1	1	0	0	0	0	0	0	0	0	0	0	0	0	0
2	19	12	0	0	0	0	0	0	1	4	0	0	0	0	0	0	0	0	0	0	0	0	1	0	0	0	0	0	2	0	0	0	0	0	0	0	0	1	0	0	0	0	0	0	0	0	0	0	0
1	82	11	0	1	0	0	0	0	0	2	0	0	1	0	0	0	0	0	0	0	0	0	1	0	1	0	0	0	0	0	2	0	1	0	0	0	0	0	0	0	0	0	0	1	1	0	0	0	0
2	78	12	0	1	0	0	0	0	0	2	0	0	1	0	0	0	0	0	0	0	0	0	1	0	2	0	0	0	1	0	2	0	1	0	0	0	0	0	0	0	0	0	0	1	1	0	0	0	0
2	71	9	0	0	0	0	0	0	0	1	0	0	1	0	0	0	0	0	0	0	0	0	0	0	0	0	0	0	0	0	0	0	1	0	0	0	0	0	0	0	0	0	0	0	0	0	0	0	0
1	57	8	0	0	0	0	0	0	0	2	0	0	1	0	0	0	0	0	0	0	0	30	1	0	0	20	0	0	0	0	0	0	0	0	0	0	0	0	0	0	0	0	0	0	1	0	0	1	0
2	53	11	0	0	0	0	0	0	0	2	0	0	1	0	0	0	0	0	0	1	0	20	1	0	0	10	0	0	0	0	0	0	1	0	0	1	0	0	0	0	0	0	0	0	0	0	0	1	0
1	33	11	0	0	0	0	1	0	0	2	0	0	1	0	0	0	0	0	0	0	0	15	1	0	0	20	0	1	0	0	1	0	0	1	0	1	0	0	0	0	0	0	0	0	1	0	0	0	0
2	31	14	0	0	0	0	1	0	0	2	0	0	1	0	0	0	0	1	0	0	0	40	1	0	0	0	1	0	0	0	1	0	0	1	0	1	0	1	0	0	0	0	0	0	1	0	0	0	0
1	52	12	0	0	0	0	0	0	0	4	0	0	1	0	0	0	0	1	0	0	0	1	1	0	2	0	0	0	0	1	2	0	0	0	1	1	0	0	0	0	0	0	0	0	0	0	0	0	0
1	23	15	1	0	0	0	0	0	0	4	0	0	1	0	0	0	0	1	0	0	0	30	1	1	0	0	0	1	2	2	5	1	1	0	1	1	0	1	0	0	0	0	0	0	1	0	0	0	0
2	51	14	0	0	0	0	0	0	0	4	0	0	1	0	0	0	0	0	0	0	0	0	1	0	3	0	0	0	0	0	1	0	1	1	1	1	0	0	0	0	1	0	0	0	0	0	0	0	0
2	72	7	0	1	0	0	0	0	0	2	0	0	1	0	0	0	0	0	0	0	0	0	1	0	4	0	0	0	0	0	0	0	1	0	0	0	0	0	0	0	0	0	0	0	1	0	0	0	0
1	38	11	0	0	0	0	0	1	0	3	0	0	0	0	0	1	0	0	0	0	0	15	1	0	2	0	0	0	0	0	0	0	1	1	0	1	0	1	0	0	0	0	0	0	0	0	0	0	0
2	36	12	0	0	0	0	0	1	0	3	0	0	0	0	0	1	0	0	0	0	0	0	1	0	1	0	0	0	0	0	0	0	1	1	1	1	0	0	0	0	0	0	0	0	0	0	0	0	0
2	66	13	0	1	0	0	0	0	0	2	0	0	0	0	0	1	0	0	0	0	0	23	1	0	0	7	0	0	0	0	0	0	1	0	0	0	1	0	0	0	0	0	0	1	1	1	1	1	1
2	34	12	0	0	0	0	0	0	0	2	0	0	0	0	0	1	0	0	0	0	0	50	1	0	0	0	0	0	0	2	10	0	1	0	1	0	0	0	0	0	0	0	0	0	0	0	1	0	1
2	37	13	0	1	0	0	0	2	0	2	0	0	0	0	0	0	1	1	0	0	0	10	1	0	0	15	0	0	0	8	5	0	0	1	0	1	0	0	0	0	0	0	0	0	0	0	0	0	0
2	52	11	0	1	0	0	0	0	0	2	0	0	0	0	0	0	1	0	0	0	0	0	1	0	0	20	0	0	0	0	2	0	0	0	0	0	0	0	0	0	1	0	0	0	0	0	0	0	0
2	20	12	1	1	0	0	0	0	0	2	0	0	0	0	0	0	1	1	0	0	0	6	1	0	0	10	0	0	1	0	3	0	0	0	0	0	0	0	0	0	0	0	0	0	0	0	0	0	0
1	44	12	0	1	0	0	2	1	0	2	0	0	0	0	0	1	0	0	0	0	0	1	1	0	0	30	0	1	0	0	4	0	1	0	0	1	0	0	1	0	0	0	0	0	1	0	1	1	0
2	40	17	0	0	0	0	2	1	0	2	0	0	0	0	0	1	0	0	1	0	0	8	1	0	2	0	0	0	1	1	1	0	1	1	1	0	0	0	0	0	1	0	0	0	0	0	0	0	0
2	59	12	0	1	0	0	0	0	0	4	0	0	0	0	0	1	0	0	0	0	0	0	1	0	4	0	0	0	0	0	0	0	1	0	0	0	0	0	0	0	0	0	0	0	1	0	1	1	0
1	80	10	0	0	0	0	0	0	0	2	0	0	0	0	0	1	0	0	0	0	0	0	0	1	0	10	0	0	0	0	2	0	0	0	0	0	0	0	0	0	0	0	0	0	0	0	0	0	0
1	75	7	0	0	0	0	0	0	0	2	0	0	0	0	0	0	1	0	0	0	0	0	0	0	4		0	0	0	0	0	0	0	0	0	0	0	0	0	0	0	0	0	0	1	0	0	1	0
2	74	7	0	0	0	0	0	0	0	2	0	0	0	0	0	0	1	0	0	0	0	0	0	0	4	0	0	0	0	0	0	0	0	0	0	0	0	0	0	0	0	0	0	0	1	0	0	1	0
1	53	13	0	0	0	0	0	0	0	2	0	0	0	0	0	1	0	0	0	0	0	12	1	0	0	0	0	0	4	4	14	0	0	0	0	0	0	0	0	0	0	0	0	0	0	0	0	0	0
2	54	14	0	0	0	0	0	0	0	2	0	0	0	0	0	1	0	0	0	0	0	10	1	0	4	0	0	0	2	2	8	0	1	0	0	0	0	0	0	0	0	0	0	0	0	0	0	0	0
1	55	11	0	0	0	0	0	0	0	4	0	0	0	0	0	1	0	0	0	0	0	0	1	0	0	0	1	0	0	0	0	0	0	1	0	1	0	0	0	0	0	0	0	0	1	0	0	0	1
2	50	11	0	0	0	0	0	0	0	4	0	0	0	0	0	1	0	0	0	0	0	0	1	0	1	20	0	0	0	0	0	0	1	0	0	1	0	0	0	0	0	0	0	0	0	0	0	0	0
2	21	9	0	0	0	0	0	0	0	4	0	0	0	0	0	1	0	1	0	0	1	40	1	0	0	0	0	0	0	1	10	0	0	0	0	0	0	1	0	0	0	0	0	0	0	0	0	0	0
1	41	11	0	0	0	0	0	0	2	2	0	0	0	0	0	1	0	0	0	0	0	1	1	0	0	20	0	0	0	0	0	0	0	1	1	1	0	0	0	0	0	0	0	0	0	0	0	0	0
2	39	11	0	0	0	0	0	0	2	2	0	0	0	0	0	1	0	0	0	0	0	2	1	0	0	10	0	0	0	0	0	0	0	0	1	1	0	0	0	0	0	0	0	0	0	0	0	0	0
2	18	10	1	1	0	0	0	0	2	2	0	0	0	0	0	1	0	1	0	0	0	10	1	0	0	0	0	0	0	0	12	0	1	0	0	0	1	0	1	0	0	0	0	0	0	0	0	0	1
2	65	12	0	1	0	0	0	0	0	1	0	0	0	0	0	1	0	0	0	0	0	0	0	1	2	6	0	0	0	0	0	0	1	0	0	0	0	0	0	0	0	0	0	0	1	0	0	1	0
1	58	8	0	0	0	0	1	0	0	4	0	0	0	0	0	0	0	0	0	0	0	0	1	0	0	30	0	0	0	0	0	0	0	0	0	0	0	0	0	0	0	0	0	0	0	0	0	0	0
2	75	7	0	1	0	0	0	0	0	3	0	0	0	0	0	0	0	0	0	0	0	0	0	1	1	0	0	0	0	0	0	0	0	0	0	0	1	0	0	0	0	0	0	0	1	0	0	1	0
[truncated: 24,209 more rows]
[truncated: 140 more columns]
