# Supplementary material for: Impact of sports activity on Polish adults: Self-reported health, social capital & attitudes
Source: PLoS One. 2019 Dec 19;14(12):e0226812. doi: 10.1371/journal.pone.0226812 (PMC6922371; doi:10.1371/journal.pone.0226812)
Supplement: S2 File — (CSV) [file pone.0226812.s008.csv]

Variable.Name.Label
plec_all;Gender (2 == woman)
wiek2011;Age 2011
lata_nauki_2011;Years of education 2011
school2011;Formal education 2011
trust_courts2011;Trust towards courts 2011
nokids12011;# of children (0-1) 2011
nokids42011;# of children (0-4) 2011
nokids92011;# of children (5-9) 2011
nokids142011;# of teens (10-14) 2011
nokids192011;# of teens (15-19) 2011
noadults2011;# of adults 2011
nokids12013;# of children (0-1) 2013
nokids12015;# of children (0-1) 2015
citylarge;Large city (>500k)
citybig;Big city (200-500k)
citymedium;Medium city (100-200k)
citysmall;Small city (20-100k)
town;Town (<20k)
lll2011;Educated her/himself 2011
kidsnotime2011;Too little time with the child 2011
toomuchwork2011;Overburdened with work duties 2011
afraidneigh2011;Afraid of neighbourhood 2011
computertime2011;Time using computer 2011
mobile2011;Mobile phone 2011
exsuicidal2011;Often suicidal thoughts 2011
masses2011;# social meetings 2011
cigarettes2011;# cigarettes 2011
fatheredhigh2011;Higher education
father 2011
forganisations2011;Fullfiling roles in organisations 2011
enternt2011;# entertainment 2011
restaurant2011;# restaurants 2011
friendsmeeting2011;# social meetings 2011
drugs2011;Drugs/designer drugs 2011
strive2011;Achieving goals > fun 2011
nonelasticjob12011;Inflexible worktime 2011
nonelasticjob22011;Longer breaks in work impossible 2011
nonelasticjob32011;Inflexible work (place) 2011
disability2011;Disability 2011
english2011;English 2011
german2011;German 2011
french2011;French 2011
russian2011;Russian 2011
spanish2011;Spanish 2011
otherlang2011;other language 2011
trust_banks2011;Trust towards banks 2011
trust_nbp2011;Trust towards the NBP 2011
trust_gpw2011;Trust towards stock exchange 2011
trust_parliament2011;Trust towards Parliament 2011
trust_president2011;Trust towards the president 2011
trust_penfunds2011;Trust towards nonstate pension funds 2011
trust_ep2011;Trust towards the European Parliament 2011
trust_police2011;Trust towards the police 2011
trust_gov2011;Trust towards the government 2011
trust_zus2011;Trust towards the state social security system 2011
trust_family2011;Trust towards the family 2011
trust_neigh2011;Trust towards the neighbours 2011
bmi2011;BMI 2011
income2015;Income 2015
income2011;Income 2011
friends2015;# friends
friends2011;# friends 2011
trust2015;General trust
trust2011;General trust 2011
unemployed2011;Unemployed 2011
married2015;Married
married2013;Married 2013
married2011;Married 2011
elections2010;Voted in 2010
healthdissatisfaction2011;Dissatisfaction with health 2011
healthdissatisfaction2015;Dissatisfaction with health 2015
lustforlife2011;Willingness to live 2011
organisations2011;Member of organisations 2011
publicmeeting2011;Public meetings 2011
voluntary2011;Voluntary activities 2011
meetfriends2011;# friends met 2011
meetacqs2011;# acquaintances met 2011
meetfamily2011;# family members met 2011
sick2010;Seriously ill 2010
alcohol2010;Too much alcohol 2010
elections2014;Voted in 2014
lustforlife2015;Willingness to live
localactivism2015;Work for local society
organisations2015;Member of organisations
sportsclub2015;Member of sports club
publicmeeting2015;Public meetings
voluntary2015;Voluntary activities
bmi2015;BMI
meetfriends2015;# friends met
meetacqs2015;# acquaintances met
sick2014;Seriously ill
alcohol2014;Too much alcohol
groupoccupation2011;Occupational group 2011 (ISCO)
hied2011;Higher Education 2011
empperm2011;Permanent employment 2011
fulltime2011;Working full time 2011
pis_2011;Supports Law and Justice 2011
no_party_2011;Supports no political party 2011
self_belief_2011;Success depended on her/himself 2011
insomnia_ii_2011;Problems with sleeping 2011
health_worry_i_2011;Some worries about digestive system 2011
health_worry_ii_2011;Constant worries about health 2011
democracy_2011;Belief in democracy 2011
self_belief_2015;Success depended on her/himself
intsport2011;>1 physical activity 2011
intsport2015;>1 physical activity 2015
nodata2015;Attrition in 2015
retired2011;Retired (not working) 2011
semiretired2011;Retired working 2011
hedonistic2011;Fun is most important 2011
willingtowork2011;No decrease in energy to work 2011
transfsucess2011;Reforms in Poland successful 2011
healthbenefits2011;Health benefits 2011
gotqualifications2011;New skills 2011
happywithlife2011;Entire life delightful or pleasing 2011
moneyhappylife2011;Money - 1 of 3 most important things in life 2011
localactivism2011;Work for local society 2011
headaches2011;Headaches (<1/2) 2011
headaches_int2011;Headaches (>1/2) 2011
stomach2011;Stomach pains (<1/2) 2011
stomach_int2011;Stomach pains (>1/2) 2011
neckarm2011;Pain in neck or arm muscles (<1/2) 2011
neckarm_int2011;Pain in neck or arm muscles (>1/2) 2011
chestheart2011;Chest or heart pains (<1/2) 2011
chestheart_int2011;Chest or heart pains (>1/2) 2011
throat2011;Dry mouth or throat (<1/2) 2011
throat_int2011;Dry mouth or throat (>1/2) 2011
sweat2011;Sweating (<1/2) 2011
sweat_int2011;Sweating (>1/2) 2011
breath2011;Shortness of breath (<1/2) 2011
breath_int2011;Shortness of breath (>1/2) 2011
body2011;Body pains (<1/2) 2011
body_int2011;Body pains (>1/2) 2011
palpitation2011;Palpitation (<1/2) 2011
palpitation_int2011;Palpitation (>1/2) 2011
shivers2011;Shivers or convulsions (<1/2) 2011
shivers_int2011;Shivers or convulsions (>1/2) 2011
bladder2011;Pressure on bladder (<1/2) 2011
bladder_int2011;Pressure on bladder (>1/2) 2011
tiredness2011;Tiredness (<1/2) 2011
tiredness_int2011;Tiredness (>1/2) 2011
constipation2011;Constipation (<1/2) 2011
constipation_int2011;Constipation (>1/2) 2011
nosebleeds2011;Nosebleeds (<1/2) 2011
nosebleeds_int2011;Nosebleeds (>1/2) 2011
bloodpressure2011;Blood pressure (<1/2) 2011
bloodpressure_int2011;Blood pressure (>1/2) 2011
cantaffordwashingmachine2011;No wasching machine 2011
cantaffordpaytv2011;No paid TV 2011
nosepapartment2011;No independent apartment 2011
apartmentsize2011;Size of the living space 2011
socialhelp2011;Social assistance 2011
dontneedbooks2011;No need for books 2011
nobooks2011;No books 2011
gdincomelastmonth2011;Income 2011
sporttypes2011;Sport activity (at least one type of activity) in 2011
sporttypes2013;Sport activity (at least one type of activity) in 2013
sporttypes2015;Sport activity (at least one type of activity) in 2015
u20sporttypes2011gdratio;Household ratio of u20 sport activity 2011
adultssporttypes2011gdratio;Household ratio of adults sport activity 2011
entrepreneur2011;Entrepreneur 2011
selfemployed2011;Self-employed 2011
unemployed2015;Unemployed
betterjob2014;Changed job for a better one 2014
hedonistic2015;Fun is most important
willingtowork2015;No decrease in energy to work
happywithlife2015;Entire life delightful or pleasing
strive2015;Achieving goals > fun
wojewodztwo;Voivodeship
inactive_not_retired_2015;Inactive (not retired)
inactive_not_retired_2011;Inactive (not retired) 2011
sexlosinginterest_b2011;Losing interest in sex 2011
p_problems2011;Physical problems 2011
h_problems2011;Health problems 2011
p_problems2015;Physical problems
h_problems2015;Health problems
rarely_suicidal2011;Rare suicidal thoughts 2011
stadion2011pc;# stadiums 2011
boisko2011pc;# fields 2011
hala2011pc;# indoor arenas 2011
sala2011pc;# gyms 2011
kort2011pc;# courts 2011
pole2011pc;# golf fields 2011
plywalnia2011pc;# swimming pools 2011
konie2011pc;# horsetracks 2011
strzelanie2011pc;# shooting 2011
zimowe2011pc;# winter 2011
tor2011pc;# motorsports 2011
biezniatrasaskate2011pc;# outdoor 2011
orliki2010pc;# Orliki 2010
tiredness_t2015;Tiredness 2015
